# Supplementary material for: Cretaceous gnetalean yields first preserved plant gum
Source: Sci Rep. 2020 Feb 25;10:3401. doi: 10.1038/s41598-020-60211-2 (PMC7042272; doi:10.1038/s41598-020-60211-2)
Supplement: Supplementary file 2 — Supplementary data. [file 41598_2020_60211_MOESM2_ESM.csv]

	Sample 041 By Administrator Date Wednesday April 12 2017
Time	16:49:10
Wavenumbers [1/cm]	Transmittance %
4000.000	99.648
3999.000	99.645
3998.000	99.642
3997.000	99.636
3996.000	99.629
3995.000	99.622
3994.000	99.616
3993.000	99.614
3992.000	99.617
3991.000	99.624
3990.000	99.632
3989.000	99.637
3988.000	99.638
3987.000	99.637
3986.000	99.637
3985.000	99.64
3984.000	99.646
3983.000	99.652
3982.000	99.657
3981.000	99.658
3980.000	99.654
3979.000	99.648
3978.000	99.642
3977.000	99.638
3976.000	99.638
3975.000	99.642
3974.000	99.646
3973.000	99.647
3972.000	99.645
3971.000	99.641
3970.000	99.639
3969.000	99.641
3968.000	99.645
3967.000	99.648
3966.000	99.648
3965.000	99.641
3964.000	99.632
3963.000	99.624
3962.000	99.622
3961.000	99.626
3960.000	99.634
3959.000	99.642
3958.000	99.646
3957.000	99.645
3956.000	99.64
3955.000	99.633
3954.000	99.626
3953.000	99.62
3952.000	99.614
3951.000	99.611
3950.000	99.611
3949.000	99.615
3948.000	99.62
3947.000	99.626
3946.000	99.63
3945.000	99.631
3944.000	99.627
3943.000	99.62
3942.000	99.614
3941.000	99.613
3940.000	99.617
3939.000	99.621
3938.000	99.623
3937.000	99.622
3936.000	99.621
3935.000	99.621
3934.000	99.621
3933.000	99.62
3932.000	99.618
3931.000	99.616
3930.000	99.613
3929.000	99.609
3928.000	99.604
3927.000	99.6
3926.000	99.597
3925.000	99.596
3924.000	99.597
3923.000	99.602
3922.000	99.609
3921.000	99.613
3920.000	99.613
3919.000	99.61
3918.000	99.61
3917.000	99.611
3916.000	99.613
3915.000	99.617
3914.000	99.625
3913.000	99.633
3912.000	99.636
3911.000	99.634
3910.000	99.627
3909.000	99.618
3908.000	99.607
3907.000	99.599
3906.000	99.594
3905.000	99.592
3904.000	99.587
3903.000	99.58
3902.000	99.579
3901.000	99.585
3900.000	99.589
3899.000	99.587
3898.000	99.584
3897.000	99.583
3896.000	99.583
3895.000	99.579
3894.000	99.577
3893.000	99.581
3892.000	99.587
3891.000	99.586
3890.000	99.585
3889.000	99.592
3888.000	99.602
3887.000	99.601
3886.000	99.585
3885.000	99.561
3884.000	99.552
3883.000	99.566
3882.000	99.592
3881.000	99.611
3880.000	99.612
3879.000	99.607
3878.000	99.609
3877.000	99.615
3876.000	99.611
3875.000	99.592
3874.000	99.568
3873.000	99.56
3872.000	99.576
3871.000	99.602
3870.000	99.607
3869.000	99.591
3868.000	99.578
3867.000	99.581
3866.000	99.585
3865.000	99.585
3864.000	99.582
3863.000	99.582
3862.000	99.587
3861.000	99.592
3860.000	99.595
3859.000	99.597
3858.000	99.597
3857.000	99.595
3856.000	99.597
3855.000	99.607
3854.000	99.617
3853.000	99.606
3852.000	99.598
3851.000	99.617
3850.000	99.642
3849.000	99.651
3848.000	99.646
3847.000	99.638
3846.000	99.631
3845.000	99.621
3844.000	99.604
3843.000	99.58
3842.000	99.558
3841.000	99.549
3840.000	99.555
3839.000	99.567
3838.000	99.574
3837.000	99.578
3836.000	99.586
3835.000	99.602
3834.000	99.619
3833.000	99.629
3832.000	99.629
3831.000	99.621
3830.000	99.612
3829.000	99.606
3828.000	99.598
3827.000	99.585
3826.000	99.569
3825.000	99.555
3824.000	99.552
3823.000	99.56
3822.000	99.571
3821.000	99.572
3820.000	99.567
3819.000	99.579
3818.000	99.607
3817.000	99.626
3816.000	99.626
3815.000	99.618
3814.000	99.623
3813.000	99.637
3812.000	99.641
3811.000	99.631
3810.000	99.62
3809.000	99.62
3808.000	99.627
3807.000	99.625
3806.000	99.615
3805.000	99.613
3804.000	99.623
3803.000	99.633
3802.000	99.631
3801.000	99.614
3800.000	99.606
3799.000	99.623
3798.000	99.649
3797.000	99.66
3796.000	99.654
3795.000	99.646
3794.000	99.647
3793.000	99.653
3792.000	99.656
3791.000	99.653
3790.000	99.646
3789.000	99.639
3788.000	99.634
3787.000	99.635
3786.000	99.639
3785.000	99.641
3784.000	99.639
3783.000	99.636
3782.000	99.638
3781.000	99.641
3780.000	99.639
3779.000	99.631
3778.000	99.622
3777.000	99.622
3776.000	99.627
3775.000	99.631
3774.000	99.632
3773.000	99.636
3772.000	99.643
3771.000	99.647
3770.000	99.64
3769.000	99.627
3768.000	99.621
3767.000	99.626
3766.000	99.629
3765.000	99.624
3764.000	99.615
3763.000	99.609
3762.000	99.607
3761.000	99.602
3760.000	99.596
3759.000	99.59
3758.000	99.584
3757.000	99.578
3756.000	99.571
3755.000	99.566
3754.000	99.566
3753.000	99.576
3752.000	99.603
3751.000	99.626
3750.000	99.623
3749.000	99.603
3748.000	99.588
3747.000	99.588
3746.000	99.6
3745.000	99.609
3744.000	99.599
3743.000	99.591
3742.000	99.604
3741.000	99.613
3740.000	99.597
3739.000	99.57
3738.000	99.548
3737.000	99.541
3736.000	99.544
3735.000	99.552
3734.000	99.566
3733.000	99.584
3732.000	99.598
3731.000	99.604
3730.000	99.61
3729.000	99.616
3728.000	99.618
3727.000	99.615
3726.000	99.606
3725.000	99.599
3724.000	99.596
3723.000	99.596
3722.000	99.599
3721.000	99.604
3720.000	99.613
3719.000	99.62
3718.000	99.62
3717.000	99.613
3716.000	99.604
3715.000	99.596
3714.000	99.592
3713.000	99.593
3712.000	99.6
3711.000	99.605
3710.000	99.609
3709.000	99.615
3708.000	99.62
3707.000	99.62
3706.000	99.616
3705.000	99.616
3704.000	99.621
3703.000	99.631
3702.000	99.637
3701.000	99.631
3700.000	99.622
3699.000	99.616
3698.000	99.613
3697.000	99.61
3696.000	99.604
3695.000	99.6
3694.000	99.595
3693.000	99.59
3692.000	99.59
3691.000	99.603
3690.000	99.62
3689.000	99.622
3688.000	99.612
3687.000	99.608
3686.000	99.615
3685.000	99.621
3684.000	99.618
3683.000	99.611
3682.000	99.603
3681.000	99.595
3680.000	99.582
3679.000	99.566
3678.000	99.558
3677.000	99.565
3676.000	99.571
3675.000	99.557
3674.000	99.546
3673.000	99.563
3672.000	99.594
3671.000	99.619
3670.000	99.622
3669.000	99.606
3668.000	99.596
3667.000	99.598
3666.000	99.603
3665.000	99.605
3664.000	99.605
3663.000	99.605
3662.000	99.604
3661.000	99.598
3660.000	99.588
3659.000	99.577
3658.000	99.567
3657.000	99.557
3656.000	99.544
3655.000	99.534
3654.000	99.531
3653.000	99.529
3652.000	99.519
3651.000	99.508
3650.000	99.506
3649.000	99.509
3648.000	99.512
3647.000	99.517
3646.000	99.527
3645.000	99.541
3644.000	99.556
3643.000	99.565
3642.000	99.568
3641.000	99.566
3640.000	99.564
3639.000	99.566
3638.000	99.571
3637.000	99.578
3636.000	99.585
3635.000	99.584
3634.000	99.57
3633.000	99.547
3632.000	99.528
3631.000	99.521
3630.000	99.528
3629.000	99.53
3628.000	99.517
3627.000	99.514
3626.000	99.525
3625.000	99.529
3624.000	99.521
3623.000	99.509
3622.000	99.504
3621.000	99.505
3620.000	99.501
3619.000	99.481
3618.000	99.454
3617.000	99.44
3616.000	99.445
3615.000	99.459
3614.000	99.471
3613.000	99.472
3612.000	99.471
3611.000	99.476
3610.000	99.489
3609.000	99.501
3608.000	99.501
3607.000	99.49
3606.000	99.476
3605.000	99.466
3604.000	99.463
3603.000	99.465
3602.000	99.471
3601.000	99.474
3600.000	99.469
3599.000	99.458
3598.000	99.447
3597.000	99.44
3596.000	99.441
3595.000	99.446
3594.000	99.449
3593.000	99.445
3592.000	99.437
3591.000	99.424
3590.000	99.41
3589.000	99.4
3588.000	99.394
3587.000	99.39
3586.000	99.392
3585.000	99.403
3584.000	99.418
3583.000	99.427
3582.000	99.429
3581.000	99.428
3580.000	99.428
3579.000	99.431
3578.000	99.433
3577.000	99.433
3576.000	99.432
3575.000	99.427
3574.000	99.419
3573.000	99.406
3572.000	99.386
3571.000	99.362
3570.000	99.336
3569.000	99.317
3568.000	99.313
3567.000	99.324
3566.000	99.336
3565.000	99.346
3564.000	99.356
3563.000	99.365
3562.000	99.376
3561.000	99.388
3560.000	99.399
3559.000	99.406
3558.000	99.407
3557.000	99.406
3556.000	99.404
3555.000	99.401
3554.000	99.398
3553.000	99.392
3552.000	99.381
3551.000	99.364
3550.000	99.344
3549.000	99.325
3548.000	99.314
3547.000	99.315
3546.000	99.324
3545.000	99.335
3544.000	99.343
3543.000	99.348
3542.000	99.35
3541.000	99.349
3540.000	99.346
3539.000	99.344
3538.000	99.343
3537.000	99.344
3536.000	99.343
3535.000	99.341
3534.000	99.337
3533.000	99.335
3532.000	99.334
3531.000	99.334
3530.000	99.331
3529.000	99.323
3528.000	99.313
3527.000	99.303
3526.000	99.298
3525.000	99.3
3524.000	99.307
3523.000	99.316
3522.000	99.321
3521.000	99.323
3520.000	99.324
3519.000	99.324
3518.000	99.323
3517.000	99.32
3516.000	99.315
3515.000	99.309
3514.000	99.302
3513.000	99.292
3512.000	99.283
3511.000	99.279
3510.000	99.28
3509.000	99.283
3508.000	99.286
3507.000	99.287
3506.000	99.285
3505.000	99.284
3504.000	99.284
3503.000	99.287
3502.000	99.288
3501.000	99.285
3500.000	99.279
3499.000	99.273
3498.000	99.271
3497.000	99.274
3496.000	99.28
3495.000	99.288
3494.000	99.297
3493.000	99.304
3492.000	99.305
3491.000	99.3
3490.000	99.294
3489.000	99.293
3488.000	99.295
3487.000	99.293
3486.000	99.283
3485.000	99.268
3484.000	99.256
3483.000	99.251
3482.000	99.255
3481.000	99.26
3480.000	99.262
3479.000	99.257
3478.000	99.25
3477.000	99.243
3476.000	99.241
3475.000	99.243
3474.000	99.243
3473.000	99.24
3472.000	99.235
3471.000	99.232
3470.000	99.23
3469.000	99.227
3468.000	99.223
3467.000	99.22
3466.000	99.222
3465.000	99.231
3464.000	99.241
3463.000	99.246
3462.000	99.246
3461.000	99.243
3460.000	99.241
3459.000	99.242
3458.000	99.243
3457.000	99.244
3456.000	99.244
3455.000	99.245
3454.000	99.249
3453.000	99.255
3452.000	99.256
3451.000	99.251
3450.000	99.24
3449.000	99.228
3448.000	99.222
3447.000	99.221
3446.000	99.223
3445.000	99.224
3444.000	99.221
3443.000	99.215
3442.000	99.208
3441.000	99.203
3440.000	99.201
3439.000	99.203
3438.000	99.21
3437.000	99.221
3436.000	99.232
3435.000	99.241
3434.000	99.243
3433.000	99.24
3432.000	99.234
3431.000	99.231
3430.000	99.233
3429.000	99.24
3428.000	99.246
3427.000	99.248
3426.000	99.245
3425.000	99.24
3424.000	99.235
3423.000	99.231
3422.000	99.228
3421.000	99.225
3420.000	99.222
3419.000	99.222
3418.000	99.221
3417.000	99.218
3416.000	99.212
3415.000	99.207
3414.000	99.205
3413.000	99.206
3412.000	99.208
3411.000	99.207
3410.000	99.204
3409.000	99.202
3408.000	99.204
3407.000	99.208
3406.000	99.214
3405.000	99.22
3404.000	99.225
3403.000	99.228
3402.000	99.225
3401.000	99.217
3400.000	99.209
3399.000	99.205
3398.000	99.205
3397.000	99.206
3396.000	99.207
3395.000	99.205
3394.000	99.202
3393.000	99.201
3392.000	99.203
3391.000	99.206
3390.000	99.211
3389.000	99.213
3388.000	99.212
3387.000	99.21
3386.000	99.208
3385.000	99.21
3384.000	99.213
3383.000	99.217
3382.000	99.22
3381.000	99.223
3380.000	99.224
3379.000	99.222
3378.000	99.219
3377.000	99.219
3376.000	99.222
3375.000	99.224
3374.000	99.224
3373.000	99.224
3372.000	99.223
3371.000	99.223
3370.000	99.222
3369.000	99.221
3368.000	99.222
3367.000	99.223
3366.000	99.224
3365.000	99.226
3364.000	99.229
3363.000	99.235
3362.000	99.241
3361.000	99.244
3360.000	99.244
3359.000	99.242
3358.000	99.241
3357.000	99.244
3356.000	99.249
3355.000	99.252
3354.000	99.251
3353.000	99.247
3352.000	99.246
3351.000	99.248
3350.000	99.254
3349.000	99.26
3348.000	99.265
3347.000	99.267
3346.000	99.267
3345.000	99.264
3344.000	99.259
3343.000	99.251
3342.000	99.241
3341.000	99.233
3340.000	99.229
3339.000	99.229
3338.000	99.231
3337.000	99.233
3336.000	99.234
3335.000	99.233
3334.000	99.233
3333.000	99.236
3332.000	99.241
3331.000	99.248
3330.000	99.256
3329.000	99.264
3328.000	99.272
3327.000	99.276
3326.000	99.277
3325.000	99.273
3324.000	99.267
3323.000	99.26
3322.000	99.254
3321.000	99.25
3320.000	99.25
3319.000	99.252
3318.000	99.256
3317.000	99.259
3316.000	99.258
3315.000	99.255
3314.000	99.252
3313.000	99.25
3312.000	99.251
3311.000	99.255
3310.000	99.261
3309.000	99.265
3308.000	99.263
3307.000	99.256
3306.000	99.247
3305.000	99.239
3304.000	99.236
3303.000	99.237
3302.000	99.24
3301.000	99.243
3300.000	99.247
3299.000	99.249
3298.000	99.251
3297.000	99.251
3296.000	99.253
3295.000	99.255
3294.000	99.259
3293.000	99.262
3292.000	99.262
3291.000	99.261
3290.000	99.26
3289.000	99.261
3288.000	99.264
3287.000	99.267
3286.000	99.269
3285.000	99.271
3284.000	99.273
3283.000	99.276
3282.000	99.28
3281.000	99.286
3280.000	99.293
3279.000	99.296
3278.000	99.294
3277.000	99.288
3276.000	99.282
3275.000	99.28
3274.000	99.28
3273.000	99.283
3272.000	99.287
3271.000	99.291
3270.000	99.294
3269.000	99.294
3268.000	99.29
3267.000	99.283
3266.000	99.277
3265.000	99.274
3264.000	99.277
3263.000	99.283
3262.000	99.29
3261.000	99.293
3260.000	99.293
3259.000	99.293
3258.000	99.294
3257.000	99.298
3256.000	99.3
3255.000	99.3
3254.000	99.299
3253.000	99.297
3252.000	99.298
3251.000	99.301
3250.000	99.303
3249.000	99.307
3248.000	99.311
3247.000	99.316
3246.000	99.32
3245.000	99.322
3244.000	99.323
3243.000	99.326
3242.000	99.33
3241.000	99.332
3240.000	99.33
3239.000	99.325
3238.000	99.317
3237.000	99.308
3236.000	99.301
3235.000	99.297
3234.000	99.296
3233.000	99.298
3232.000	99.3
3231.000	99.302
3230.000	99.306
3229.000	99.315
3228.000	99.329
3227.000	99.345
3226.000	99.356
3225.000	99.358
3224.000	99.35
3223.000	99.336
3222.000	99.325
3221.000	99.322
3220.000	99.326
3219.000	99.334
3218.000	99.343
3217.000	99.349
3216.000	99.353
3215.000	99.357
3214.000	99.361
3213.000	99.363
3212.000	99.362
3211.000	99.36
3210.000	99.355
3209.000	99.35
3208.000	99.346
3207.000	99.346
3206.000	99.351
3205.000	99.357
3204.000	99.36
3203.000	99.356
3202.000	99.349
3201.000	99.344
3200.000	99.342
3199.000	99.346
3198.000	99.352
3197.000	99.359
3196.000	99.363
3195.000	99.365
3194.000	99.365
3193.000	99.364
3192.000	99.36
3191.000	99.355
3190.000	99.353
3189.000	99.359
3188.000	99.372
3187.000	99.388
3186.000	99.399
3185.000	99.402
3184.000	99.4
3183.000	99.396
3182.000	99.393
3181.000	99.392
3180.000	99.392
3179.000	99.391
3178.000	99.39
3177.000	99.389
3176.000	99.39
3175.000	99.393
3174.000	99.397
3173.000	99.402
3172.000	99.408
3171.000	99.414
3170.000	99.418
3169.000	99.418
3168.000	99.415
3167.000	99.409
3166.000	99.404
3165.000	99.4
3164.000	99.399
3163.000	99.399
3162.000	99.4
3161.000	99.398
3160.000	99.395
3159.000	99.394
3158.000	99.395
3157.000	99.398
3156.000	99.402
3155.000	99.406
3154.000	99.41
3153.000	99.414
3152.000	99.418
3151.000	99.423
3150.000	99.427
3149.000	99.431
3148.000	99.434
3147.000	99.437
3146.000	99.439
3145.000	99.438
3144.000	99.432
3143.000	99.423
3142.000	99.417
3141.000	99.418
3140.000	99.421
3139.000	99.422
3138.000	99.419
3137.000	99.418
3136.000	99.418
3135.000	99.42
3134.000	99.419
3133.000	99.417
3132.000	99.415
3131.000	99.415
3130.000	99.418
3129.000	99.425
3128.000	99.433
3127.000	99.439
3126.000	99.44
3125.000	99.436
3124.000	99.428
3123.000	99.421
3122.000	99.42
3121.000	99.424
3120.000	99.433
3119.000	99.443
3118.000	99.45
3117.000	99.453
3116.000	99.453
3115.000	99.451
3114.000	99.447
3113.000	99.444
3112.000	99.442
3111.000	99.443
3110.000	99.444
3109.000	99.446
3108.000	99.449
3107.000	99.451
3106.000	99.451
3105.000	99.447
3104.000	99.441
3103.000	99.436
3102.000	99.437
3101.000	99.44
3100.000	99.443
3099.000	99.444
3098.000	99.443
3097.000	99.442
3096.000	99.442
3095.000	99.443
3094.000	99.446
3093.000	99.451
3092.000	99.454
3091.000	99.454
3090.000	99.453
3089.000	99.453
3088.000	99.456
3087.000	99.46
3086.000	99.463
3085.000	99.464
3084.000	99.464
3083.000	99.465
3082.000	99.465
3081.000	99.467
3080.000	99.469
3079.000	99.471
3078.000	99.474
3077.000	99.474
3076.000	99.472
3075.000	99.47
3074.000	99.469
3073.000	99.469
3072.000	99.469
3071.000	99.467
3070.000	99.466
3069.000	99.47
3068.000	99.476
3067.000	99.48
3066.000	99.476
3065.000	99.469
3064.000	99.465
3063.000	99.469
3062.000	99.477
3061.000	99.482
3060.000	99.484
3059.000	99.483
3058.000	99.482
3057.000	99.482
3056.000	99.482
3055.000	99.483
3054.000	99.483
3053.000	99.484
3052.000	99.483
3051.000	99.482
3050.000	99.482
3049.000	99.483
3048.000	99.482
3047.000	99.48
3046.000	99.48
3045.000	99.484
3044.000	99.493
3043.000	99.502
3042.000	99.509
3041.000	99.511
3040.000	99.507
3039.000	99.501
3038.000	99.496
3037.000	99.494
3036.000	99.494
3035.000	99.494
3034.000	99.493
3033.000	99.491
3032.000	99.489
3031.000	99.487
3030.000	99.485
3029.000	99.485
3028.000	99.487
3027.000	99.49
3026.000	99.492
3025.000	99.491
3024.000	99.489
3023.000	99.488
3022.000	99.491
3021.000	99.496
3020.000	99.499
3019.000	99.498
3018.000	99.494
3017.000	99.491
3016.000	99.49
3015.000	99.492
3014.000	99.493
3013.000	99.494
3012.000	99.494
3011.000	99.492
3010.000	99.49
3009.000	99.491
3008.000	99.494
3007.000	99.498
3006.000	99.5
3005.000	99.498
3004.000	99.493
3003.000	99.49
3002.000	99.49
3001.000	99.494
3000.000	99.498
2999.000	99.499
2998.000	99.497
2997.000	99.494
2996.000	99.49
2995.000	99.486
2994.000	99.485
2993.000	99.487
2992.000	99.491
2991.000	99.494
2990.000	99.495
2989.000	99.494
2988.000	99.491
2987.000	99.488
2986.000	99.484
2985.000	99.48
2984.000	99.476
2983.000	99.475
2982.000	99.478
2981.000	99.484
2980.000	99.489
2979.000	99.489
2978.000	99.483
2977.000	99.478
2976.000	99.477
2975.000	99.479
2974.000	99.482
2973.000	99.482
2972.000	99.478
2971.000	99.471
2970.000	99.462
2969.000	99.457
2968.000	99.458
2967.000	99.462
2966.000	99.465
2965.000	99.465
2964.000	99.458
2963.000	99.446
2962.000	99.433
2961.000	99.422
2960.000	99.416
2959.000	99.414
2958.000	99.414
2957.000	99.415
2956.000	99.418
2955.000	99.423
2954.000	99.427
2953.000	99.428
2952.000	99.425
2951.000	99.419
2950.000	99.413
2949.000	99.411
2948.000	99.411
2947.000	99.41
2946.000	99.408
2945.000	99.406
2944.000	99.407
2943.000	99.41
2942.000	99.413
2941.000	99.411
2940.000	99.404
2939.000	99.397
2938.000	99.392
2937.000	99.388
2936.000	99.382
2935.000	99.371
2934.000	99.358
2933.000	99.347
2932.000	99.337
2931.000	99.327
2930.000	99.313
2929.000	99.298
2928.000	99.282
2927.000	99.265
2926.000	99.249
2925.000	99.235
2924.000	99.224
2923.000	99.213
2922.000	99.2
2921.000	99.184
2920.000	99.169
2919.000	99.16
2918.000	99.159
2917.000	99.166
2916.000	99.181
2915.000	99.202
2914.000	99.228
2913.000	99.259
2912.000	99.29
2911.000	99.315
2910.000	99.333
2909.000	99.347
2908.000	99.361
2907.000	99.376
2906.000	99.389
2905.000	99.398
2904.000	99.404
2903.000	99.411
2902.000	99.421
2901.000	99.432
2900.000	99.441
2899.000	99.444
2898.000	99.443
2897.000	99.44
2896.000	99.44
2895.000	99.445
2894.000	99.45
2893.000	99.453
2892.000	99.453
2891.000	99.453
2890.000	99.453
2889.000	99.455
2888.000	99.455
2887.000	99.453
2886.000	99.448
2885.000	99.445
2884.000	99.444
2883.000	99.446
2882.000	99.448
2881.000	99.449
2880.000	99.45
2879.000	99.453
2878.000	99.458
2877.000	99.462
2876.000	99.463
2875.000	99.464
2874.000	99.466
2873.000	99.469
2872.000	99.47
2871.000	99.468
2870.000	99.463
2869.000	99.458
2868.000	99.458
2867.000	99.463
2866.000	99.468
2865.000	99.468
2864.000	99.461
2863.000	99.45
2862.000	99.44
2861.000	99.436
2860.000	99.435
2859.000	99.434
2858.000	99.428
2857.000	99.415
2856.000	99.399
2855.000	99.379
2854.000	99.36
2853.000	99.342
2852.000	99.329
2851.000	99.323
2850.000	99.327
2849.000	99.34
2848.000	99.359
2847.000	99.382
2846.000	99.404
2845.000	99.422
2844.000	99.438
2843.000	99.452
2842.000	99.464
2841.000	99.476
2840.000	99.486
2839.000	99.494
2838.000	99.498
2837.000	99.501
2836.000	99.506
2835.000	99.512
2834.000	99.519
2833.000	99.528
2832.000	99.534
2831.000	99.537
2830.000	99.536
2829.000	99.531
2828.000	99.525
2827.000	99.521
2826.000	99.521
2825.000	99.524
2824.000	99.529
2823.000	99.533
2822.000	99.533
2821.000	99.53
2820.000	99.527
2819.000	99.526
2818.000	99.527
2817.000	99.528
2816.000	99.527
2815.000	99.527
2814.000	99.527
2813.000	99.529
2812.000	99.533
2811.000	99.536
2810.000	99.537
2809.000	99.537
2808.000	99.537
2807.000	99.539
2806.000	99.543
2805.000	99.548
2804.000	99.549
2803.000	99.546
2802.000	99.543
2801.000	99.545
2800.000	99.553
2799.000	99.563
2798.000	99.568
2797.000	99.565
2796.000	99.558
2795.000	99.55
2794.000	99.545
2793.000	99.544
2792.000	99.548
2791.000	99.553
2790.000	99.559
2789.000	99.565
2788.000	99.569
2787.000	99.571
2786.000	99.57
2785.000	99.566
2784.000	99.562
2783.000	99.556
2782.000	99.549
2781.000	99.543
2780.000	99.538
2779.000	99.538
2778.000	99.542
2777.000	99.549
2776.000	99.555
2775.000	99.56
2774.000	99.563
2773.000	99.565
2772.000	99.565
2771.000	99.564
2770.000	99.563
2769.000	99.562
2768.000	99.563
2767.000	99.567
2766.000	99.571
2765.000	99.575
2764.000	99.578
2763.000	99.579
2762.000	99.578
2761.000	99.575
2760.000	99.574
2759.000	99.575
2758.000	99.576
2757.000	99.575
2756.000	99.573
2755.000	99.572
2754.000	99.571
2753.000	99.569
2752.000	99.565
2751.000	99.56
2750.000	99.554
2749.000	99.551
2748.000	99.551
2747.000	99.554
2746.000	99.559
2745.000	99.563
2744.000	99.565
2743.000	99.565
2742.000	99.563
2741.000	99.56
2740.000	99.559
2739.000	99.559
2738.000	99.56
2737.000	99.563
2736.000	99.567
2735.000	99.571
2734.000	99.574
2733.000	99.572
2732.000	99.569
2731.000	99.567
2730.000	99.567
2729.000	99.57
2728.000	99.575
2727.000	99.58
2726.000	99.58
2725.000	99.575
2724.000	99.566
2723.000	99.561
2722.000	99.564
2721.000	99.573
2720.000	99.583
2719.000	99.588
2718.000	99.586
2717.000	99.58
2716.000	99.574
2715.000	99.571
2714.000	99.57
2713.000	99.571
2712.000	99.572
2711.000	99.573
2710.000	99.575
2709.000	99.577
2708.000	99.579
2707.000	99.577
2706.000	99.574
2705.000	99.572
2704.000	99.571
2703.000	99.571
2702.000	99.572
2701.000	99.575
2700.000	99.579
2699.000	99.582
2698.000	99.585
2697.000	99.585
2696.000	99.586
2695.000	99.587
2694.000	99.589
2693.000	99.592
2692.000	99.593
2691.000	99.593
2690.000	99.591
2689.000	99.589
2688.000	99.59
2687.000	99.592
2686.000	99.593
2685.000	99.592
2684.000	99.589
2683.000	99.585
2682.000	99.58
2681.000	99.573
2680.000	99.569
2679.000	99.569
2678.000	99.575
2677.000	99.583
2676.000	99.588
2675.000	99.585
2674.000	99.578
2673.000	99.571
2672.000	99.569
2671.000	99.568
2670.000	99.568
2669.000	99.566
2668.000	99.565
2667.000	99.566
2666.000	99.569
2665.000	99.572
2664.000	99.576
2663.000	99.581
2662.000	99.587
2661.000	99.592
2660.000	99.596
2659.000	99.596
2658.000	99.596
2657.000	99.595
2656.000	99.593
2655.000	99.593
2654.000	99.593
2653.000	99.594
2652.000	99.596
2651.000	99.599
2650.000	99.6
2649.000	99.6
2648.000	99.598
2647.000	99.594
2646.000	99.588
2645.000	99.581
2644.000	99.578
2643.000	99.578
2642.000	99.581
2641.000	99.583
2640.000	99.584
2639.000	99.585
2638.000	99.588
2637.000	99.592
2636.000	99.592
2635.000	99.587
2634.000	99.579
2633.000	99.573
2632.000	99.573
2631.000	99.577
2630.000	99.584
2629.000	99.591
2628.000	99.597
2627.000	99.6
2626.000	99.601
2625.000	99.601
2624.000	99.599
2623.000	99.601
2622.000	99.605
2621.000	99.611
2620.000	99.614
2619.000	99.611
2618.000	99.604
2617.000	99.596
2616.000	99.592
2615.000	99.591
2614.000	99.587
2613.000	99.581
2612.000	99.573
2611.000	99.571
2610.000	99.573
2609.000	99.579
2608.000	99.583
2607.000	99.584
2606.000	99.58
2605.000	99.572
2604.000	99.566
2603.000	99.566
2602.000	99.572
2601.000	99.583
2600.000	99.593
2599.000	99.596
2598.000	99.593
2597.000	99.588
2596.000	99.585
2595.000	99.586
2594.000	99.588
2593.000	99.592
2592.000	99.595
2591.000	99.595
2590.000	99.592
2589.000	99.588
2588.000	99.589
2587.000	99.597
2586.000	99.606
2585.000	99.608
2584.000	99.605
2583.000	99.601
2582.000	99.602
2581.000	99.606
2580.000	99.608
2579.000	99.607
2578.000	99.603
2577.000	99.6
2576.000	99.597
2575.000	99.595
2574.000	99.592
2573.000	99.593
2572.000	99.596
2571.000	99.599
2570.000	99.597
2569.000	99.592
2568.000	99.587
2567.000	99.584
2566.000	99.582
2565.000	99.581
2564.000	99.583
2563.000	99.587
2562.000	99.593
2561.000	99.596
2560.000	99.594
2559.000	99.588
2558.000	99.582
2557.000	99.577
2556.000	99.573
2555.000	99.572
2554.000	99.575
2553.000	99.582
2552.000	99.589
2551.000	99.592
2550.000	99.594
2549.000	99.595
2548.000	99.596
2547.000	99.596
2546.000	99.598
2545.000	99.602
2544.000	99.607
2543.000	99.608
2542.000	99.604
2541.000	99.597
2540.000	99.592
2539.000	99.589
2538.000	99.583
2537.000	99.576
2536.000	99.572
2535.000	99.574
2534.000	99.58
2533.000	99.584
2532.000	99.585
2531.000	99.584
2530.000	99.584
2529.000	99.587
2528.000	99.592
2527.000	99.596
2526.000	99.594
2525.000	99.588
2524.000	99.584
2523.000	99.586
2522.000	99.593
2521.000	99.599
2520.000	99.601
2519.000	99.599
2518.000	99.592
2517.000	99.582
2516.000	99.573
2515.000	99.565
2514.000	99.558
2513.000	99.552
2512.000	99.55
2511.000	99.556
2510.000	99.57
2509.000	99.583
2508.000	99.59
2507.000	99.592
2506.000	99.591
2505.000	99.587
2504.000	99.584
2503.000	99.579
2502.000	99.575
2501.000	99.571
2500.000	99.57
2499.000	99.574
2498.000	99.582
2497.000	99.585
2496.000	99.582
2495.000	99.575
2494.000	99.572
2493.000	99.574
2492.000	99.579
2491.000	99.586
2490.000	99.594
2489.000	99.6
2488.000	99.601
2487.000	99.598
2486.000	99.595
2485.000	99.593
2484.000	99.593
2483.000	99.597
2482.000	99.599
2481.000	99.598
2480.000	99.593
2479.000	99.592
2478.000	99.598
2477.000	99.606
2476.000	99.607
2475.000	99.602
2474.000	99.597
2473.000	99.599
2472.000	99.605
2471.000	99.606
2470.000	99.604
2469.000	99.601
2468.000	99.597
2467.000	99.591
2466.000	99.584
2465.000	99.58
2464.000	99.578
2463.000	99.578
2462.000	99.578
2461.000	99.579
2460.000	99.58
2459.000	99.582
2458.000	99.587
2457.000	99.591
2456.000	99.593
2455.000	99.59
2454.000	99.586
2453.000	99.585
2452.000	99.587
2451.000	99.592
2450.000	99.599
2449.000	99.605
2448.000	99.609
2447.000	99.607
2446.000	99.599
2445.000	99.588
2444.000	99.579
2443.000	99.577
2442.000	99.581
2441.000	99.589
2440.000	99.593
2439.000	99.593
2438.000	99.588
2437.000	99.583
2436.000	99.581
2435.000	99.582
2434.000	99.583
2433.000	99.581
2432.000	99.573
2431.000	99.563
2430.000	99.557
2429.000	99.558
2428.000	99.562
2427.000	99.566
2426.000	99.566
2425.000	99.565
2424.000	99.563
2423.000	99.564
2422.000	99.57
2421.000	99.578
2420.000	99.583
2419.000	99.583
2418.000	99.582
2417.000	99.583
2416.000	99.587
2415.000	99.587
2414.000	99.585
2413.000	99.585
2412.000	99.587
2411.000	99.59
2410.000	99.588
2409.000	99.582
2408.000	99.577
2407.000	99.578
2406.000	99.582
2405.000	99.586
2404.000	99.587
2403.000	99.584
2402.000	99.58
2401.000	99.576
2400.000	99.576
2399.000	99.58
2398.000	99.586
2397.000	99.593
2396.000	99.597
2395.000	99.598
2394.000	99.596
2393.000	99.593
2392.000	99.587
2391.000	99.581
2390.000	99.579
2389.000	99.583
2388.000	99.589
2387.000	99.591
2386.000	99.588
2385.000	99.583
2384.000	99.583
2383.000	99.587
2382.000	99.594
2381.000	99.598
2380.000	99.598
2379.000	99.596
2378.000	99.597
2377.000	99.603
2376.000	99.609
2375.000	99.607
2374.000	99.597
2373.000	99.585
2372.000	99.581
2371.000	99.587
2370.000	99.598
2369.000	99.609
2368.000	99.62
2367.000	99.634
2366.000	99.648
2365.000	99.651
2364.000	99.641
2363.000	99.628
2362.000	99.625
2361.000	99.63
2360.000	99.633
2359.000	99.631
2358.000	99.63
2357.000	99.633
2356.000	99.638
2355.000	99.641
2354.000	99.644
2353.000	99.65
2352.000	99.656
2351.000	99.656
2350.000	99.651
2349.000	99.646
2348.000	99.649
2347.000	99.664
2346.000	99.686
2345.000	99.702
2344.000	99.699
2343.000	99.682
2342.000	99.663
2341.000	99.658
2340.000	99.671
2339.000	99.687
2338.000	99.69
2337.000	99.678
2336.000	99.664
2335.000	99.659
2334.000	99.66
2333.000	99.661
2332.000	99.659
2331.000	99.659
2330.000	99.664
2329.000	99.67
2328.000	99.675
2327.000	99.676
2326.000	99.674
2325.000	99.675
2324.000	99.679
2323.000	99.687
2322.000	99.691
2321.000	99.689
2320.000	99.681
2319.000	99.672
2318.000	99.663
2317.000	99.654
2316.000	99.647
2315.000	99.648
2314.000	99.657
2313.000	99.671
2312.000	99.68
2311.000	99.678
2310.000	99.67
2309.000	99.665
2308.000	99.671
2307.000	99.683
2306.000	99.689
2305.000	99.683
2304.000	99.667
2303.000	99.652
2302.000	99.643
2301.000	99.643
2300.000	99.649
2299.000	99.658
2298.000	99.665
2297.000	99.666
2296.000	99.659
2295.000	99.647
2294.000	99.635
2293.000	99.625
2292.000	99.617
2291.000	99.613
2290.000	99.612
2289.000	99.614
2288.000	99.617
2287.000	99.621
2286.000	99.623
2285.000	99.622
2284.000	99.617
2283.000	99.61
2282.000	99.604
2281.000	99.601
2280.000	99.602
2279.000	99.6
2278.000	99.593
2277.000	99.583
2276.000	99.573
2275.000	99.565
2274.000	99.559
2273.000	99.555
2272.000	99.556
2271.000	99.565
2270.000	99.578
2269.000	99.59
2268.000	99.593
2267.000	99.59
2266.000	99.587
2265.000	99.59
2264.000	99.599
2263.000	99.605
2262.000	99.602
2261.000	99.591
2260.000	99.579
2259.000	99.573
2258.000	99.571
2257.000	99.573
2256.000	99.576
2255.000	99.58
2254.000	99.581
2253.000	99.575
2252.000	99.565
2251.000	99.555
2250.000	99.551
2249.000	99.549
2248.000	99.546
2247.000	99.545
2246.000	99.55
2245.000	99.562
2244.000	99.573
2243.000	99.575
2242.000	99.567
2241.000	99.557
2240.000	99.551
2239.000	99.55
2238.000	99.552
2237.000	99.557
2236.000	99.565
2235.000	99.576
2234.000	99.59
2233.000	99.601
2232.000	99.606
2231.000	99.609
2230.000	99.613
2229.000	99.618
2228.000	99.618
2227.000	99.61
2226.000	99.598
2225.000	99.588
2224.000	99.584
2223.000	99.584
2222.000	99.589
2221.000	99.599
2220.000	99.609
2219.000	99.615
2218.000	99.612
2217.000	99.604
2216.000	99.598
2215.000	99.593
2214.000	99.581
2213.000	99.558
2212.000	99.531
2211.000	99.513
2210.000	99.508
2209.000	99.511
2208.000	99.516
2207.000	99.522
2206.000	99.536
2205.000	99.556
2204.000	99.578
2203.000	99.593
2202.000	99.599
2201.000	99.6
2200.000	99.598
2199.000	99.593
2198.000	99.584
2197.000	99.57
2196.000	99.553
2195.000	99.542
2194.000	99.544
2193.000	99.56
2192.000	99.588
2191.000	99.618
2190.000	99.641
2189.000	99.65
2188.000	99.64
2187.000	99.619
2186.000	99.602
2185.000	99.604
2184.000	99.621
2183.000	99.635
2182.000	99.629
2181.000	99.602
2180.000	99.572
2179.000	99.554
2178.000	99.549
2177.000	99.548
2176.000	99.543
2175.000	99.534
2174.000	99.531
2173.000	99.542
2172.000	99.568
2171.000	99.6
2170.000	99.625
2169.000	99.629
2168.000	99.61
2167.000	99.58
2166.000	99.557
2165.000	99.556
2164.000	99.578
2163.000	99.61
2162.000	99.638
2161.000	99.654
2160.000	99.661
2159.000	99.663
2158.000	99.658
2157.000	99.644
2156.000	99.624
2155.000	99.599
2154.000	99.575
2153.000	99.554
2152.000	99.54
2151.000	99.53
2150.000	99.523
2149.000	99.517
2148.000	99.514
2147.000	99.513
2146.000	99.516
2145.000	99.524
2144.000	99.539
2143.000	99.558
2142.000	99.574
2141.000	99.583
2140.000	99.58
2139.000	99.568
2138.000	99.553
2137.000	99.546
2136.000	99.557
2135.000	99.579
2134.000	99.601
2133.000	99.61
2132.000	99.608
2131.000	99.601
2130.000	99.59
2129.000	99.573
2128.000	99.556
2127.000	99.547
2126.000	99.547
2125.000	99.546
2124.000	99.541
2123.000	99.537
2122.000	99.539
2121.000	99.541
2120.000	99.533
2119.000	99.512
2118.000	99.494
2117.000	99.495
2116.000	99.518
2115.000	99.549
2114.000	99.571
2113.000	99.581
2112.000	99.587
2111.000	99.593
2110.000	99.598
2109.000	99.597
2108.000	99.591
2107.000	99.585
2106.000	99.581
2105.000	99.579
2104.000	99.576
2103.000	99.573
2102.000	99.569
2101.000	99.564
2100.000	99.558
2099.000	99.554
2098.000	99.55
2097.000	99.545
2096.000	99.54
2095.000	99.537
2094.000	99.54
2093.000	99.546
2092.000	99.551
2091.000	99.555
2090.000	99.561
2089.000	99.568
2088.000	99.577
2087.000	99.587
2086.000	99.597
2085.000	99.6
2084.000	99.589
2083.000	99.567
2082.000	99.548
2081.000	99.544
2080.000	99.556
2079.000	99.576
2078.000	99.592
2077.000	99.601
2076.000	99.6
2075.000	99.587
2074.000	99.567
2073.000	99.549
2072.000	99.543
2071.000	99.55
2070.000	99.56
2069.000	99.565
2068.000	99.563
2067.000	99.559
2066.000	99.561
2065.000	99.571
2064.000	99.581
2063.000	99.586
2062.000	99.583
2061.000	99.578
2060.000	99.575
2059.000	99.577
2058.000	99.579
2057.000	99.582
2056.000	99.589
2055.000	99.601
2054.000	99.611
2053.000	99.612
2052.000	99.601
2051.000	99.586
2050.000	99.57
2049.000	99.556
2048.000	99.548
2047.000	99.547
2046.000	99.552
2045.000	99.555
2044.000	99.552
2043.000	99.558
2042.000	99.582
2041.000	99.615
2040.000	99.634
2039.000	99.63
2038.000	99.617
2037.000	99.611
2036.000	99.614
2035.000	99.615
2034.000	99.611
2033.000	99.608
2032.000	99.607
2031.000	99.6
2030.000	99.578
2029.000	99.544
2028.000	99.522
2027.000	99.536
2026.000	99.582
2025.000	99.625
2024.000	99.628
2023.000	99.591
2022.000	99.549
2021.000	99.536
2020.000	99.553
2019.000	99.578
2018.000	99.587
2017.000	99.58
2016.000	99.565
2015.000	99.549
2014.000	99.537
2013.000	99.53
2012.000	99.525
2011.000	99.521
2010.000	99.52
2009.000	99.527
2008.000	99.54
2007.000	99.555
2006.000	99.565
2005.000	99.567
2004.000	99.557
[truncated: 1,353 more rows]
