# Supplementary material for: Cretaceous gnetalean yields first preserved plant gum
Source: Sci Rep. 2020 Feb 25;10:3401. doi: 10.1038/s41598-020-60211-2 (PMC7042272; doi:10.1038/s41598-020-60211-2)
Supplement: Supplementary file 3 — Supplementary data. [file 41598_2020_60211_MOESM3_ESM.csv]

	Sample 039 By Administrator Date Thursday April 20 2017
Time	16:53:35
Wavenumbers [1/cm]	Transmittance %
4000.000	99.257
3999.000	99.256
3998.000	99.258
3997.000	99.261
3996.000	99.265
3995.000	99.267
3994.000	99.268
3993.000	99.268
3992.000	99.268
3991.000	99.267
3990.000	99.267
3989.000	99.267
3988.000	99.267
3987.000	99.267
3986.000	99.268
3985.000	99.271
3984.000	99.274
3983.000	99.276
3982.000	99.276
3981.000	99.275
3980.000	99.274
3979.000	99.273
3978.000	99.273
3977.000	99.275
3976.000	99.277
3975.000	99.277
3974.000	99.277
3973.000	99.277
3972.000	99.277
3971.000	99.277
3970.000	99.277
3969.000	99.277
3968.000	99.277
3967.000	99.277
3966.000	99.276
3965.000	99.275
3964.000	99.276
3963.000	99.281
3962.000	99.287
3961.000	99.293
3960.000	99.297
3959.000	99.298
3958.000	99.298
3957.000	99.298
3956.000	99.298
3955.000	99.297
3954.000	99.295
3953.000	99.294
3952.000	99.294
3951.000	99.295
3950.000	99.298
3949.000	99.298
3948.000	99.297
3947.000	99.293
3946.000	99.291
3945.000	99.293
3944.000	99.299
3943.000	99.304
3942.000	99.307
3941.000	99.308
3940.000	99.309
3939.000	99.31
3938.000	99.309
3937.000	99.306
3936.000	99.303
3935.000	99.302
3934.000	99.305
3933.000	99.311
3932.000	99.318
3931.000	99.322
3930.000	99.323
3929.000	99.324
3928.000	99.325
3927.000	99.326
3926.000	99.326
3925.000	99.327
3924.000	99.327
3923.000	99.326
3922.000	99.326
3921.000	99.327
3920.000	99.331
3919.000	99.336
3918.000	99.343
3917.000	99.347
3916.000	99.348
3915.000	99.349
3914.000	99.351
3913.000	99.355
3912.000	99.36
3911.000	99.361
3910.000	99.356
3909.000	99.347
3908.000	99.338
3907.000	99.331
3906.000	99.328
3905.000	99.329
3904.000	99.332
3903.000	99.336
3902.000	99.342
3901.000	99.35
3900.000	99.357
3899.000	99.361
3898.000	99.363
3897.000	99.364
3896.000	99.366
3895.000	99.368
3894.000	99.373
3893.000	99.376
3892.000	99.376
3891.000	99.372
3890.000	99.366
3889.000	99.363
3888.000	99.364
3887.000	99.368
3886.000	99.371
3885.000	99.372
3884.000	99.371
3883.000	99.372
3882.000	99.376
3881.000	99.381
3880.000	99.382
3879.000	99.378
3878.000	99.374
3877.000	99.371
3876.000	99.372
3875.000	99.377
3874.000	99.381
3873.000	99.382
3872.000	99.38
3871.000	99.377
3870.000	99.376
3869.000	99.376
3868.000	99.376
3867.000	99.373
3866.000	99.369
3865.000	99.367
3864.000	99.367
3863.000	99.37
3862.000	99.374
3861.000	99.378
3860.000	99.381
3859.000	99.381
3858.000	99.381
3857.000	99.381
3856.000	99.383
3855.000	99.383
3854.000	99.379
3853.000	99.375
3852.000	99.378
3851.000	99.383
3850.000	99.389
3849.000	99.394
3848.000	99.398
3847.000	99.399
3846.000	99.399
3845.000	99.395
3844.000	99.389
3843.000	99.383
3842.000	99.38
3841.000	99.379
3840.000	99.38
3839.000	99.379
3838.000	99.381
3837.000	99.385
3836.000	99.391
3835.000	99.395
3834.000	99.397
3833.000	99.397
3832.000	99.397
3831.000	99.398
3830.000	99.399
3829.000	99.398
3828.000	99.395
3827.000	99.391
3826.000	99.388
3825.000	99.388
3824.000	99.39
3823.000	99.391
3822.000	99.39
3821.000	99.384
3820.000	99.379
3819.000	99.378
3818.000	99.38
3817.000	99.384
3816.000	99.388
3815.000	99.39
3814.000	99.391
3813.000	99.393
3812.000	99.395
3811.000	99.397
3810.000	99.399
3809.000	99.398
3808.000	99.394
3807.000	99.388
3806.000	99.383
3805.000	99.381
3804.000	99.382
3803.000	99.384
3802.000	99.382
3801.000	99.378
3800.000	99.374
3799.000	99.373
3798.000	99.373
3797.000	99.375
3796.000	99.378
3795.000	99.38
3794.000	99.38
3793.000	99.379
3792.000	99.377
3791.000	99.374
3790.000	99.371
3789.000	99.37
3788.000	99.372
3787.000	99.377
3786.000	99.383
3785.000	99.386
3784.000	99.385
3783.000	99.381
3782.000	99.375
3781.000	99.371
3780.000	99.369
3779.000	99.368
3778.000	99.369
3777.000	99.369
3776.000	99.367
3775.000	99.363
3774.000	99.359
3773.000	99.356
3772.000	99.353
3771.000	99.35
3770.000	99.346
3769.000	99.344
3768.000	99.343
3767.000	99.345
3766.000	99.346
3765.000	99.346
3764.000	99.343
3763.000	99.338
3762.000	99.334
3761.000	99.333
3760.000	99.335
3759.000	99.336
3758.000	99.334
3757.000	99.329
3756.000	99.323
3755.000	99.321
3754.000	99.324
3753.000	99.331
3752.000	99.335
3751.000	99.328
3750.000	99.315
3749.000	99.304
3748.000	99.299
3747.000	99.297
3746.000	99.294
3745.000	99.288
3744.000	99.283
3743.000	99.279
3742.000	99.274
3741.000	99.263
3740.000	99.245
3739.000	99.226
3738.000	99.211
3737.000	99.205
3736.000	99.2
3735.000	99.201
3734.000	99.188
3733.000	99.257
3732.000	99.268
3731.000	99.256
3730.000	99.255
3729.000	99.251
3728.000	99.252
3727.000	99.254
3726.000	99.256
3725.000	99.254
3724.000	99.249
3723.000	99.244
3722.000	99.239
3721.000	99.237
3720.000	99.236
3719.000	99.234
3718.000	99.229
3717.000	99.222
3716.000	99.213
3715.000	99.204
3714.000	99.195
3713.000	99.185
3712.000	99.173
3711.000	99.162
3710.000	99.153
3709.000	99.149
3708.000	99.144
3707.000	99.147
3706.000	99.106
3705.000	99.093
3704.000	99.094
3703.000	99.086
3702.000	99.079
3701.000	99.068
3700.000	99.06
3699.000	99.051
3698.000	99.044
3697.000	99.034
3696.000	99.024
3695.000	99.011
3694.000	98.997
3693.000	98.983
3692.000	98.97
3691.000	98.958
3690.000	98.939
3689.000	98.918
3688.000	98.899
3687.000	98.883
3686.000	98.867
3685.000	98.85
3684.000	98.831
3683.000	98.808
3682.000	98.782
3681.000	98.752
3680.000	98.724
3679.000	98.699
3678.000	98.676
3677.000	98.642
3676.000	98.593
3675.000	98.547
3674.000	98.515
3673.000	98.492
3672.000	98.465
3671.000	98.424
3670.000	98.373
3669.000	98.328
3668.000	98.29
3667.000	98.256
3666.000	98.22
3665.000	98.181
3664.000	98.139
3663.000	98.094
3662.000	98.045
3661.000	97.996
3660.000	97.945
3659.000	97.89
3658.000	97.824
3657.000	97.75
3656.000	97.679
3655.000	97.621
3654.000	97.573
3653.000	97.527
3652.000	97.477
3651.000	97.409
3650.000	97.314
3649.000	97.206
3648.000	97.113
3647.000	97.042
3646.000	96.983
3645.000	96.925
3644.000	96.859
3643.000	96.786
3642.000	96.709
3641.000	96.632
3640.000	96.554
3639.000	96.474
3638.000	96.392
3637.000	96.307
3636.000	96.217
3635.000	96.124
3634.000	96.033
3633.000	95.952
3632.000	95.88
3631.000	95.799
3630.000	95.687
3629.000	95.556
3628.000	95.444
3627.000	95.359
3626.000	95.284
3625.000	95.209
3624.000	95.131
3623.000	95.051
3622.000	94.964
3621.000	94.865
3620.000	94.764
3619.000	94.686
3618.000	94.633
3617.000	94.573
3616.000	94.475
3615.000	94.334
3614.000	94.173
3613.000	94.027
3612.000	93.908
3611.000	93.804
3610.000	93.696
3609.000	93.578
3608.000	93.457
3607.000	93.345
3606.000	93.244
3605.000	93.146
3604.000	93.047
3603.000	92.941
3602.000	92.828
3601.000	92.708
3600.000	92.588
3599.000	92.47
3598.000	92.353
3597.000	92.234
3596.000	92.111
3595.000	91.987
3594.000	91.868
3593.000	91.757
3592.000	91.653
3591.000	91.552
3590.000	91.442
3589.000	91.309
3588.000	91.155
3587.000	91.006
3586.000	90.879
3585.000	90.764
3584.000	90.654
3583.000	90.54
3582.000	90.422
3581.000	90.299
3580.000	90.174
3579.000	90.048
3578.000	89.923
3577.000	89.798
3576.000	89.672
3575.000	89.547
3574.000	89.424
3573.000	89.302
3572.000	89.185
3571.000	89.074
3570.000	88.962
3569.000	88.836
3568.000	88.685
3567.000	88.52
3566.000	88.369
3565.000	88.238
3564.000	88.119
3563.000	88.002
3562.000	87.884
3561.000	87.763
3560.000	87.641
3559.000	87.517
3558.000	87.393
3557.000	87.269
3556.000	87.148
3555.000	87.026
3554.000	86.895
3553.000	86.757
3552.000	86.621
3551.000	86.494
3550.000	86.374
3549.000	86.254
3548.000	86.124
3547.000	85.983
3546.000	85.835
3545.000	85.693
3544.000	85.561
3543.000	85.439
3542.000	85.323
3541.000	85.208
3540.000	85.091
3539.000	84.97
3538.000	84.841
3537.000	84.707
3536.000	84.575
3535.000	84.449
3534.000	84.327
3533.000	84.206
3532.000	84.082
3531.000	83.953
3530.000	83.821
3529.000	83.685
3528.000	83.55
3527.000	83.419
3526.000	83.29
3525.000	83.158
3524.000	83.022
3523.000	82.886
3522.000	82.754
3521.000	82.626
3520.000	82.496
3519.000	82.363
3518.000	82.227
3517.000	82.087
3516.000	81.947
3515.000	81.807
3514.000	81.668
3513.000	81.529
3512.000	81.389
3511.000	81.246
3510.000	81.098
3509.000	80.949
3508.000	80.805
3507.000	80.666
3506.000	80.527
3505.000	80.379
3504.000	80.224
3503.000	80.065
3502.000	79.909
3501.000	79.761
3500.000	79.617
3499.000	79.477
3498.000	79.336
3497.000	79.192
3496.000	79.049
3495.000	78.906
3494.000	78.765
3493.000	78.623
3492.000	78.48
3491.000	78.337
3490.000	78.192
3489.000	78.046
3488.000	77.899
3487.000	77.756
3486.000	77.617
3485.000	77.478
3484.000	77.337
3483.000	77.191
3482.000	77.043
3481.000	76.896
3480.000	76.757
3479.000	76.624
3478.000	76.496
3477.000	76.367
3476.000	76.238
3475.000	76.107
3474.000	75.977
3473.000	75.846
3472.000	75.717
3471.000	75.592
3470.000	75.469
3469.000	75.346
3468.000	75.224
3467.000	75.103
3466.000	74.985
3465.000	74.869
3464.000	74.754
3463.000	74.641
3462.000	74.53
3461.000	74.421
3460.000	74.317
3459.000	74.215
3458.000	74.112
3457.000	74.005
3456.000	73.896
3455.000	73.787
3454.000	73.68
3453.000	73.576
3452.000	73.475
3451.000	73.378
3450.000	73.281
3449.000	73.182
3448.000	73.08
3447.000	72.977
3446.000	72.877
3445.000	72.782
3444.000	72.69
3443.000	72.601
3442.000	72.509
3441.000	72.416
3440.000	72.322
3439.000	72.23
3438.000	72.141
3437.000	72.054
3436.000	71.97
3435.000	71.891
3434.000	71.813
3433.000	71.737
3432.000	71.661
3431.000	71.586
3430.000	71.512
3429.000	71.436
3428.000	71.362
3427.000	71.289
3426.000	71.216
3425.000	71.144
3424.000	71.072
3423.000	71.001
3422.000	70.929
3421.000	70.855
3420.000	70.783
3419.000	70.713
3418.000	70.645
3417.000	70.576
3416.000	70.505
3415.000	70.432
3414.000	70.358
3413.000	70.284
3412.000	70.212
3411.000	70.143
3410.000	70.074
3409.000	70.005
3408.000	69.935
3407.000	69.867
3406.000	69.799
3405.000	69.729
3404.000	69.66
3403.000	69.592
3402.000	69.524
3401.000	69.456
3400.000	69.389
3399.000	69.322
3398.000	69.253
3397.000	69.182
3396.000	69.112
3395.000	69.043
3394.000	68.975
3393.000	68.903
3392.000	68.829
3391.000	68.756
3390.000	68.685
3389.000	68.614
3388.000	68.545
3387.000	68.475
3386.000	68.403
3385.000	68.33
3384.000	68.256
3383.000	68.181
3382.000	68.107
3381.000	68.033
3380.000	67.961
3379.000	67.89
3378.000	67.816
3377.000	67.739
3376.000	67.661
3375.000	67.585
3374.000	67.509
3373.000	67.434
3372.000	67.36
3371.000	67.289
3370.000	67.218
3369.000	67.15
3368.000	67.085
3367.000	67.022
3366.000	66.96
3365.000	66.897
3364.000	66.835
3363.000	66.774
3362.000	66.716
3361.000	66.663
3360.000	66.615
3359.000	66.571
3358.000	66.529
3357.000	66.486
3356.000	66.444
3355.000	66.403
3354.000	66.362
3353.000	66.322
3352.000	66.285
3351.000	66.252
3350.000	66.22
3349.000	66.191
3348.000	66.163
3347.000	66.139
3346.000	66.116
3345.000	66.094
3344.000	66.075
3343.000	66.06
3342.000	66.045
3341.000	66.03
3340.000	66.016
3339.000	66.004
3338.000	65.993
3337.000	65.983
3336.000	65.975
3335.000	65.971
3334.000	65.969
3333.000	65.967
3332.000	65.965
3331.000	65.962
3330.000	65.961
3329.000	65.963
3328.000	65.968
3327.000	65.975
3326.000	65.98
3325.000	65.982
3324.000	65.983
3323.000	65.986
3322.000	65.99
3321.000	65.995
3320.000	66.001
3319.000	66.007
3318.000	66.012
3317.000	66.016
3316.000	66.02
3315.000	66.024
3314.000	66.027
3313.000	66.028
3312.000	66.027
3311.000	66.025
3310.000	66.023
3309.000	66.021
3308.000	66.021
3307.000	66.021
3306.000	66.021
3305.000	66.02
3304.000	66.018
3303.000	66.016
3302.000	66.013
3301.000	66.011
3300.000	66.01
3299.000	66.01
3298.000	66.01
3297.000	66.009
3296.000	66.011
3295.000	66.015
3294.000	66.018
3293.000	66.02
3292.000	66.021
3291.000	66.023
3290.000	66.024
3289.000	66.026
3288.000	66.028
3287.000	66.03
3286.000	66.029
3285.000	66.029
3284.000	66.031
3283.000	66.034
3282.000	66.037
3281.000	66.038
3280.000	66.038
3279.000	66.038
3278.000	66.037
3277.000	66.036
3276.000	66.036
3275.000	66.038
3274.000	66.041
3273.000	66.043
3272.000	66.047
3271.000	66.05
3270.000	66.053
3269.000	66.057
3268.000	66.063
3267.000	66.073
3266.000	66.084
3265.000	66.095
3264.000	66.106
3263.000	66.118
3262.000	66.13
3261.000	66.144
3260.000	66.162
3259.000	66.182
3258.000	66.204
3257.000	66.229
3256.000	66.258
3255.000	66.289
3254.000	66.318
3253.000	66.345
3252.000	66.371
3251.000	66.399
3250.000	66.427
3249.000	66.455
3248.000	66.486
3247.000	66.518
3246.000	66.55
3245.000	66.58
3244.000	66.608
3243.000	66.637
3242.000	66.666
3241.000	66.696
3240.000	66.727
3239.000	66.758
3238.000	66.788
3237.000	66.817
3236.000	66.844
3235.000	66.869
3234.000	66.894
3233.000	66.92
3232.000	66.948
3231.000	66.979
3230.000	67.012
3229.000	67.046
3228.000	67.082
3227.000	67.121
3226.000	67.16
3225.000	67.199
3224.000	67.238
3223.000	67.278
3222.000	67.319
3221.000	67.362
3220.000	67.407
3219.000	67.451
3218.000	67.495
3217.000	67.541
3216.000	67.593
3215.000	67.648
3214.000	67.704
3213.000	67.757
3212.000	67.811
3211.000	67.866
3210.000	67.923
3209.000	67.981
3208.000	68.04
3207.000	68.104
3206.000	68.17
3205.000	68.238
3204.000	68.307
3203.000	68.375
3202.000	68.442
3201.000	68.511
3200.000	68.583
3199.000	68.659
3198.000	68.737
3197.000	68.814
3196.000	68.893
3195.000	68.973
3194.000	69.057
3193.000	69.144
3192.000	69.233
3191.000	69.322
3190.000	69.409
3189.000	69.496
3188.000	69.585
3187.000	69.679
3186.000	69.776
3185.000	69.876
3184.000	69.977
3183.000	70.077
3182.000	70.176
3181.000	70.276
3180.000	70.379
3179.000	70.484
3178.000	70.587
3177.000	70.689
3176.000	70.79
3175.000	70.891
3174.000	70.991
3173.000	71.09
3172.000	71.19
3171.000	71.291
3170.000	71.394
3169.000	71.499
3168.000	71.603
3167.000	71.706
3166.000	71.809
3165.000	71.912
3164.000	72.016
3163.000	72.12
3162.000	72.224
3161.000	72.329
3160.000	72.436
3159.000	72.543
3158.000	72.65
3157.000	72.758
3156.000	72.867
3155.000	72.976
3154.000	73.087
3153.000	73.197
3152.000	73.309
3151.000	73.42
3150.000	73.53
3149.000	73.637
3148.000	73.744
3147.000	73.853
3146.000	73.964
3145.000	74.077
3144.000	74.19
3143.000	74.302
3142.000	74.414
3141.000	74.525
3140.000	74.635
3139.000	74.743
3138.000	74.849
3137.000	74.954
3136.000	75.06
3135.000	75.167
3134.000	75.277
3133.000	75.386
3132.000	75.492
3131.000	75.597
3130.000	75.702
3129.000	75.808
3128.000	75.916
3127.000	76.023
3126.000	76.13
3125.000	76.237
3124.000	76.348
3123.000	76.459
3122.000	76.57
3121.000	76.678
3120.000	76.787
3119.000	76.898
3118.000	77.01
3117.000	77.124
3116.000	77.238
3115.000	77.349
3114.000	77.457
3113.000	77.562
3112.000	77.668
3111.000	77.776
3110.000	77.885
3109.000	77.993
3108.000	78.1
3107.000	78.206
3106.000	78.312
3105.000	78.419
3104.000	78.526
3103.000	78.633
3102.000	78.738
3101.000	78.839
3100.000	78.939
3099.000	79.038
3098.000	79.138
3097.000	79.24
3096.000	79.343
3095.000	79.446
3094.000	79.546
3093.000	79.644
3092.000	79.742
3091.000	79.842
3090.000	79.942
3089.000	80.042
3088.000	80.14
3087.000	80.237
3086.000	80.335
3085.000	80.433
3084.000	80.532
3083.000	80.631
3082.000	80.728
3081.000	80.825
3080.000	80.924
3079.000	81.024
3078.000	81.124
3077.000	81.222
3076.000	81.319
3075.000	81.416
3074.000	81.513
3073.000	81.61
3072.000	81.706
3071.000	81.801
3070.000	81.895
3069.000	81.989
3068.000	82.085
3067.000	82.182
3066.000	82.28
3065.000	82.378
3064.000	82.473
3063.000	82.566
3062.000	82.656
3061.000	82.746
3060.000	82.836
3059.000	82.93
3058.000	83.027
3057.000	83.122
3056.000	83.215
3055.000	83.305
3054.000	83.395
3053.000	83.486
3052.000	83.58
3051.000	83.676
3050.000	83.77
3049.000	83.862
3048.000	83.952
3047.000	84.041
3046.000	84.129
3045.000	84.218
3044.000	84.307
3043.000	84.395
3042.000	84.48
3041.000	84.565
3040.000	84.649
3039.000	84.734
3038.000	84.82
3037.000	84.904
3036.000	84.986
3035.000	85.066
3034.000	85.143
3033.000	85.22
3032.000	85.297
3031.000	85.374
3030.000	85.451
3029.000	85.526
3028.000	85.599
3027.000	85.67
3026.000	85.739
3025.000	85.807
3024.000	85.878
3023.000	85.95
3022.000	86.022
3021.000	86.09
3020.000	86.154
3019.000	86.218
3018.000	86.281
3017.000	86.342
3016.000	86.401
3015.000	86.456
3014.000	86.509
3013.000	86.559
3012.000	86.609
3011.000	86.656
3010.000	86.7
3009.000	86.741
3008.000	86.779
3007.000	86.815
3006.000	86.849
3005.000	86.879
3004.000	86.905
3003.000	86.926
3002.000	86.944
3001.000	86.958
3000.000	86.967
2999.000	86.973
2998.000	86.975
2997.000	86.973
2996.000	86.967
2995.000	86.957
2994.000	86.943
2993.000	86.927
2992.000	86.908
2991.000	86.886
2990.000	86.863
2989.000	86.838
2988.000	86.809
2987.000	86.778
2986.000	86.744
2985.000	86.708
2984.000	86.67
2983.000	86.631
2982.000	86.589
2981.000	86.545
2980.000	86.5
2979.000	86.455
2978.000	86.411
2977.000	86.368
2976.000	86.325
2975.000	86.282
2974.000	86.238
2973.000	86.19
2972.000	86.137
2971.000	86.08
2970.000	86.019
2969.000	85.953
2968.000	85.882
2967.000	85.806
2966.000	85.722
2965.000	85.629
2964.000	85.527
2963.000	85.419
2962.000	85.305
2961.000	85.185
2960.000	85.059
2959.000	84.93
2958.000	84.799
2957.000	84.667
2956.000	84.534
2955.000	84.401
2954.000	84.268
2953.000	84.134
2952.000	83.997
2951.000	83.859
2950.000	83.718
2949.000	83.576
2948.000	83.434
2947.000	83.293
2946.000	83.153
2945.000	83.016
2944.000	82.88
2943.000	82.749
2942.000	82.624
2941.000	82.508
2940.000	82.4
2939.000	82.3
2938.000	82.21
2937.000	82.132
2936.000	82.067
2935.000	82.016
2934.000	81.975
2933.000	81.943
2932.000	81.92
2931.000	81.905
2930.000	81.897
2929.000	81.895
2928.000	81.899
2927.000	81.908
2926.000	81.923
2925.000	81.943
2924.000	81.969
2923.000	82.001
2922.000	82.04
2921.000	82.083
2920.000	82.132
2919.000	82.187
2918.000	82.253
2917.000	82.332
2916.000	82.426
2915.000	82.533
2914.000	82.646
2913.000	82.757
2912.000	82.862
2911.000	82.962
2910.000	83.055
2909.000	83.141
2908.000	83.221
2907.000	83.294
2906.000	83.363
2905.000	83.426
2904.000	83.485
2903.000	83.541
2902.000	83.595
2901.000	83.648
2900.000	83.699
2899.000	83.745
2898.000	83.787
2897.000	83.826
2896.000	83.863
2895.000	83.901
2894.000	83.942
2893.000	83.982
2892.000	84.023
2891.000	84.064
2890.000	84.105
2889.000	84.148
2888.000	84.194
2887.000	84.241
2886.000	84.29
2885.000	84.342
2884.000	84.396
2883.000	84.453
2882.000	84.514
2881.000	84.578
2880.000	84.646
2879.000	84.717
2878.000	84.794
2877.000	84.875
2876.000	84.961
2875.000	85.052
2874.000	85.147
2873.000	85.247
2872.000	85.353
2871.000	85.464
2870.000	85.578
2869.000	85.691
2868.000	85.802
2867.000	85.913
2866.000	86.025
2865.000	86.136
2864.000	86.244
2863.000	86.349
2862.000	86.452
2861.000	86.551
2860.000	86.645
2859.000	86.733
2858.000	86.815
2857.000	86.892
2856.000	86.967
2855.000	87.04
2854.000	87.11
2853.000	87.174
2852.000	87.236
2851.000	87.303
2850.000	87.381
2849.000	87.473
2848.000	87.577
2847.000	87.69
2846.000	87.804
2845.000	87.915
2844.000	88.018
2843.000	88.114
2842.000	88.204
2841.000	88.29
2840.000	88.373
2839.000	88.452
2838.000	88.529
2837.000	88.602
2836.000	88.672
2835.000	88.74
2834.000	88.805
2833.000	88.868
2832.000	88.93
2831.000	88.994
2830.000	89.06
2829.000	89.126
2828.000	89.193
2827.000	89.26
2826.000	89.327
2825.000	89.391
2824.000	89.452
2823.000	89.512
2822.000	89.571
2821.000	89.628
2820.000	89.684
2819.000	89.739
2818.000	89.792
2817.000	89.843
2816.000	89.894
2815.000	89.945
2814.000	89.997
2813.000	90.049
2812.000	90.1
2811.000	90.151
2810.000	90.2
2809.000	90.246
2808.000	90.29
2807.000	90.333
2806.000	90.376
2805.000	90.419
2804.000	90.462
2803.000	90.507
2802.000	90.552
2801.000	90.597
2800.000	90.642
2799.000	90.685
2798.000	90.728
2797.000	90.769
2796.000	90.81
2795.000	90.852
2794.000	90.897
2793.000	90.941
2792.000	90.985
2791.000	91.027
2790.000	91.068
2789.000	91.106
2788.000	91.143
2787.000	91.18
2786.000	91.216
2785.000	91.252
2784.000	91.288
2783.000	91.326
2782.000	91.365
2781.000	91.404
2780.000	91.442
2779.000	91.479
2778.000	91.516
2777.000	91.552
2776.000	91.587
2775.000	91.622
2774.000	91.655
2773.000	91.686
2772.000	91.715
2771.000	91.745
2770.000	91.777
2769.000	91.809
2768.000	91.84
2767.000	91.868
2766.000	91.896
2765.000	91.923
2764.000	91.951
2763.000	91.978
2762.000	92.004
2761.000	92.029
2760.000	92.053
2759.000	92.078
2758.000	92.103
2757.000	92.128
2756.000	92.153
2755.000	92.179
2754.000	92.205
2753.000	92.23
2752.000	92.253
2751.000	92.276
2750.000	92.298
2749.000	92.318
2748.000	92.335
2747.000	92.351
2746.000	92.366
2745.000	92.382
2744.000	92.399
2743.000	92.418
2742.000	92.437
2741.000	92.456
2740.000	92.475
2739.000	92.493
2738.000	92.51
2737.000	92.527
2736.000	92.544
2735.000	92.564
2734.000	92.584
2733.000	92.601
2732.000	92.617
2731.000	92.635
2730.000	92.657
2729.000	92.682
2728.000	92.708
2727.000	92.731
2726.000	92.752
2725.000	92.77
2724.000	92.787
2723.000	92.806
2722.000	92.826
2721.000	92.844
2720.000	92.862
2719.000	92.882
2718.000	92.903
2717.000	92.924
2716.000	92.946
2715.000	92.97
2714.000	92.995
2713.000	93.018
2712.000	93.04
2711.000	93.062
2710.000	93.084
2709.000	93.106
2708.000	93.129
2707.000	93.153
2706.000	93.176
2705.000	93.197
2704.000	93.217
2703.000	93.239
2702.000	93.264
2701.000	93.289
2700.000	93.315
2699.000	93.342
2698.000	93.368
2697.000	93.393
2696.000	93.416
2695.000	93.439
2694.000	93.463
2693.000	93.488
2692.000	93.513
2691.000	93.54
2690.000	93.569
2689.000	93.598
2688.000	93.625
2687.000	93.652
2686.000	93.679
2685.000	93.706
2684.000	93.734
2683.000	93.765
2682.000	93.798
2681.000	93.828
2680.000	93.856
2679.000	93.882
2678.000	93.908
2677.000	93.933
2676.000	93.959
2675.000	93.987
2674.000	94.017
2673.000	94.046
2672.000	94.073
2671.000	94.1
2670.000	94.127
2669.000	94.152
2668.000	94.178
2667.000	94.206
2666.000	94.234
2665.000	94.263
2664.000	94.293
2663.000	94.324
2662.000	94.355
2661.000	94.383
2660.000	94.41
2659.000	94.439
2658.000	94.47
2657.000	94.5
2656.000	94.529
2655.000	94.558
2654.000	94.589
2653.000	94.618
2652.000	94.645
2651.000	94.67
2650.000	94.695
2649.000	94.72
2648.000	94.745
2647.000	94.773
2646.000	94.802
2645.000	94.83
2644.000	94.858
2643.000	94.887
2642.000	94.916
2641.000	94.943
2640.000	94.969
2639.000	94.995
2638.000	95.02
2637.000	95.045
2636.000	95.069
2635.000	95.095
2634.000	95.12
2633.000	95.141
2632.000	95.16
2631.000	95.18
2630.000	95.203
2629.000	95.226
2628.000	95.249
2627.000	95.274
2626.000	95.299
2625.000	95.32
2624.000	95.338
2623.000	95.355
2622.000	95.374
2621.000	95.392
2620.000	95.411
2619.000	95.432
2618.000	95.452
2617.000	95.47
2616.000	95.485
2615.000	95.501
2614.000	95.519
2613.000	95.536
2612.000	95.553
2611.000	95.57
2610.000	95.589
2609.000	95.606
2608.000	95.621
2607.000	95.637
2606.000	95.653
2605.000	95.667
2604.000	95.681
2603.000	95.698
2602.000	95.717
2601.000	95.735
2600.000	95.751
2599.000	95.766
2598.000	95.781
2597.000	95.794
2596.000	95.807
2595.000	95.822
2594.000	95.839
2593.000	95.852
2592.000	95.863
2591.000	95.875
2590.000	95.888
2589.000	95.902
2588.000	95.915
2587.000	95.931
2586.000	95.95
2585.000	95.968
2584.000	95.984
2583.000	96.001
2582.000	96.015
2581.000	96.025
2580.000	96.034
2579.000	96.046
2578.000	96.06
2577.000	96.072
2576.000	96.082
2575.000	96.092
2574.000	96.106
2573.000	96.12
2572.000	96.133
2571.000	96.147
2570.000	96.159
2569.000	96.168
2568.000	96.174
2567.000	96.185
2566.000	96.2
2565.000	96.215
2564.000	96.226
2563.000	96.237
2562.000	96.25
2561.000	96.261
2560.000	96.272
2559.000	96.284
2558.000	96.296
2557.000	96.305
2556.000	96.314
2555.000	96.324
2554.000	96.336
2553.000	96.344
2552.000	96.348
2551.000	96.355
2550.000	96.365
2549.000	96.376
2548.000	96.387
2547.000	96.401
2546.000	96.416
2545.000	96.429
2544.000	96.438
2543.000	96.449
2542.000	96.459
2541.000	96.466
2540.000	96.47
2539.000	96.475
2538.000	96.484
2537.000	96.493
2536.000	96.504
2535.000	96.517
2534.000	96.529
2533.000	96.536
2532.000	96.542
2531.000	96.551
2530.000	96.564
2529.000	96.573
2528.000	96.581
2527.000	96.591
2526.000	96.603
2525.000	96.614
2524.000	96.623
2523.000	96.634
2522.000	96.645
2521.000	96.652
2520.000	96.658
2519.000	96.667
2518.000	96.679
2517.000	96.688
2516.000	96.695
2515.000	96.703
2514.000	96.712
2513.000	96.72
2512.000	96.728
2511.000	96.741
2510.000	96.755
2509.000	96.763
2508.000	96.768
2507.000	96.775
2506.000	96.786
2505.000	96.795
2504.000	96.801
2503.000	96.81
2502.000	96.823
2501.000	96.835
2500.000	96.844
2499.000	96.855
2498.000	96.866
2497.000	96.876
2496.000	96.883
2495.000	96.893
2494.000	96.901
2493.000	96.904
2492.000	96.905
2491.000	96.911
2490.000	96.923
2489.000	96.935
2488.000	96.942
2487.000	96.949
2486.000	96.957
2485.000	96.967
2484.000	96.977
2483.000	96.989
2482.000	97
2481.000	97.007
2480.000	97.011
2479.000	97.017
2478.000	97.024
2477.000	97.029
2476.000	97.035
2475.000	97.047
2474.000	97.062
2473.000	97.072
2472.000	97.078
2471.000	97.086
2470.000	97.097
2469.000	97.106
2468.000	97.113
2467.000	97.121
2466.000	97.129
2465.000	97.134
2464.000	97.139
2463.000	97.148
2462.000	97.159
2461.000	97.168
2460.000	97.175
2459.000	97.185
2458.000	97.196
2457.000	97.203
2456.000	97.208
2455.000	97.215
2454.000	97.223
2453.000	97.228
2452.000	97.23
2451.000	97.237
2450.000	97.249
2449.000	97.261
2448.000	97.27
2447.000	97.277
2446.000	97.283
2445.000	97.285
2444.000	97.288
2443.000	97.298
2442.000	97.312
2441.000	97.322
2440.000	97.328
2439.000	97.335
2438.000	97.342
2437.000	97.344
2436.000	97.347
2435.000	97.355
2434.000	97.368
2433.000	97.378
2432.000	97.383
2431.000	97.388
2430.000	97.396
2429.000	97.404
2428.000	97.41
2427.000	97.418
2426.000	97.43
2425.000	97.439
2424.000	97.446
2423.000	97.454
2422.000	97.461
2421.000	97.465
2420.000	97.467
2419.000	97.473
2418.000	97.483
2417.000	97.491
2416.000	97.497
2415.000	97.504
2414.000	97.51
2413.000	97.512
2412.000	97.512
2411.000	97.517
2410.000	97.527
2409.000	97.535
2408.000	97.541
2407.000	97.55
2406.000	97.564
2405.000	97.574
2404.000	97.581
2403.000	97.586
2402.000	97.591
2401.000	97.593
2400.000	97.595
2399.000	97.601
2398.000	97.611
2397.000	97.617
2396.000	97.62
2395.000	97.624
2394.000	97.631
2393.000	97.636
2392.000	97.638
2391.000	97.64
2390.000	97.642
2389.000	97.644
2388.000	97.645
2387.000	97.651
2386.000	97.659
2385.000	97.665
2384.000	97.668
2383.000	97.673
2382.000	97.682
2381.000	97.689
2380.000	97.693
2379.000	97.703
2378.000	97.718
2377.000	97.731
2376.000	97.738
2375.000	97.743
2374.000	97.746
2373.000	97.743
2372.000	97.736
2371.000	97.738
2370.000	97.746
2369.000	97.744
2368.000	97.732
2367.000	97.726
2366.000	97.728
2365.000	97.725
2364.000	97.721
2363.000	97.728
2362.000	97.745
2361.000	97.749
2360.000	97.74
2359.000	97.735
2358.000	97.734
2357.000	97.723
2356.000	97.707
2355.000	97.7
2354.000	97.698
2353.000	97.688
2352.000	97.674
2351.000	97.659
2350.000	97.64
2349.000	97.605
2348.000	97.553
2347.000	97.486
2346.000	97.397
2345.000	97.276
2344.000	97.127
2343.000	96.966
2342.000	96.803
2341.000	96.644
2340.000	96.522
2339.000	96.481
2338.000	96.544
2337.000	96.694
2336.000	96.892
2335.000	97.101
2334.000	97.285
2333.000	97.421
2332.000	97.513
2331.000	97.578
2330.000	97.626
2329.000	97.651
2328.000	97.657
2327.000	97.659
2326.000	97.661
2325.000	97.66
2324.000	97.662
2323.000	97.677
2322.000	97.698
2321.000	97.71
2320.000	97.712
2319.000	97.712
2318.000	97.713
2317.000	97.709
2316.000	97.703
2315.000	97.703
2314.000	97.707
2313.000	97.709
2312.000	97.71
2311.000	97.718
2310.000	97.728
2309.000	97.731
2308.000	97.724
2307.000	97.722
2306.000	97.712
2305.000	97.721
2304.000	97.689
2303.000	97.742
2302.000	97.444
2301.000	97.363
2300.000	97.444
2299.000	97.452
2298.000	97.491
2297.000	97.507
2296.000	97.529
2295.000	97.552
2294.000	97.574
2293.000	97.587
2292.000	97.588
2291.000	97.592
2290.000	97.604
2289.000	97.624
2288.000	97.65
2287.000	97.678
2286.000	97.693
2285.000	97.681
2284.000	97.651
2283.000	97.626
2282.000	97.618
2281.000	97.614
2280.000	97.613
2279.000	97.618
2278.000	97.628
2277.000	97.632
2276.000	97.626
2275.000	97.622
2274.000	97.619
2273.000	97.611
2272.000	97.599
2271.000	97.592
2270.000	97.592
2269.000	97.59
2268.000	97.585
2267.000	97.589
2266.000	97.597
2265.000	97.598
2264.000	97.589
2263.000	97.576
2262.000	97.567
2261.000	97.554
2260.000	97.544
2259.000	97.546
2258.000	97.556
2257.000	97.559
2256.000	97.553
2255.000	97.549
2254.000	97.547
2253.000	97.537
2252.000	97.524
2251.000	97.517
2250.000	97.516
2249.000	97.508
2248.000	97.495
2247.000	97.491
2246.000	97.494
2245.000	97.492
2244.000	97.487
2243.000	97.491
2242.000	97.501
2241.000	97.5
2240.000	97.487
2239.000	97.474
2238.000	97.465
2237.000	97.451
2236.000	97.435
2235.000	97.431
2234.000	97.437
2233.000	97.437
2232.000	97.429
2231.000	97.421
2230.000	97.417
2229.000	97.405
2228.000	97.388
2227.000	97.377
2226.000	97.372
2225.000	97.361
2224.000	97.346
2223.000	97.343
2222.000	97.348
2221.000	97.347
2220.000	97.339
2219.000	97.337
2218.000	97.339
2217.000	97.33
2216.000	97.314
2215.000	97.31
2214.000	97.313
2213.000	97.305
2212.000	97.283
2211.000	97.265
2210.000	97.256
2209.000	97.246
2208.000	97.234
2207.000	97.23
2206.000	97.228
2205.000	97.213
2204.000	97.19
2203.000	97.181
2202.000	97.189
2201.000	97.194
2200.000	97.191
2199.000	97.189
2198.000	97.189
2197.000	97.174
2196.000	97.149
2195.000	97.135
2194.000	97.134
2193.000	97.127
2192.000	97.112
2191.000	97.103
2190.000	97.096
2189.000	97.073
2188.000	97.037
2187.000	97.008
2186.000	96.984
2185.000	96.95
2184.000	96.906
2183.000	96.873
2182.000	96.848
2181.000	96.816
2180.000	96.779
2179.000	96.757
2178.000	96.741
2177.000	96.705
2176.000	96.651
2175.000	96.611
2174.000	96.59
2173.000	96.568
2172.000	96.538
2171.000	96.512
2170.000	96.49
2169.000	96.461
2168.000	96.435
2167.000	96.429
2166.000	96.433
2165.000	96.415
2164.000	96.383
2163.000	96.371
2162.000	96.384
2161.000	96.395
2160.000	96.4
2159.000	96.431
2158.000	96.489
2157.000	96.542
2156.000	96.586
2155.000	96.641
2154.000	96.699
2153.000	96.732
2152.000	96.745
2151.000	96.768
2150.000	96.805
2149.000	96.838
2148.000	96.866
2147.000	96.908
2146.000	96.954
2145.000	96.982
2144.000	96.994
2143.000	97.014
2142.000	97.039
2141.000	97.048
2140.000	97.042
2139.000	97.045
2138.000	97.059
2137.000	97.066
2136.000	97.065
2135.000	97.074
2134.000	97.09
2133.000	97.098
2132.000	97.097
2131.000	97.102
2130.000	97.113
2129.000	97.116
2128.000	97.116
2127.000	97.128
2126.000	97.148
2125.000	97.156
2124.000	97.153
2123.000	97.154
2122.000	97.161
2121.000	97.162
2120.000	97.155
2119.000	97.157
2118.000	97.168
2117.000	97.176
2116.000	97.181
2115.000	97.191
2114.000	97.202
2113.000	97.2
2112.000	97.192
2111.000	97.196
2110.000	97.212
2109.000	97.224
2108.000	97.227
2107.000	97.234
2106.000	97.243
2105.000	97.24
2104.000	97.228
2103.000	97.225
2102.000	97.233
2101.000	97.237
2100.000	97.237
2099.000	97.243
2098.000	97.255
2097.000	97.257
2096.000	97.252
2095.000	97.255
2094.000	97.264
2093.000	97.267
2092.000	97.264
2091.000	97.27
2090.000	97.283
2089.000	97.284
2088.000	97.275
2087.000	97.271
2086.000	97.272
2085.000	97.268
2084.000	97.261
2083.000	97.264
2082.000	97.274
2081.000	97.272
2080.000	97.262
2079.000	97.264
2078.000	97.276
2077.000	97.279
2076.000	97.273
2075.000	97.275
2074.000	97.288
2073.000	97.292
2072.000	97.288
2071.000	97.294
2070.000	97.309
2069.000	97.313
2068.000	97.308
2067.000	97.31
2066.000	97.316
2065.000	97.306
2064.000	97.286
2063.000	97.282
2062.000	97.294
2061.000	97.3
2060.000	97.298
2059.000	97.307
2058.000	97.328
2057.000	97.336
2056.000	97.331
2055.000	97.333
2054.000	97.343
2053.000	97.342
2052.000	97.329
2051.000	97.328
2050.000	97.337
2049.000	97.334
2048.000	97.322
2047.000	97.327
2046.000	97.346
2045.000	97.347
2044.000	97.33
2043.000	97.328
2042.000	97.349
2041.000	97.363
2040.000	97.366
2039.000	97.38
2038.000	97.401
2037.000	97.398
2036.000	97.374
2035.000	97.365
2034.000	97.374
2033.000	97.373
2032.000	97.367
2031.000	97.385
2030.000	97.416
2029.000	97.421
2028.000	97.407
2027.000	97.415
2026.000	97.448
2025.000	97.466
2024.000	97.466
2023.000	97.48
2022.000	97.505
2021.000	97.506
2020.000	97.485
2019.000	97.48
2018.000	97.499
2017.000	97.506
2016.000	97.5
2015.000	97.511
2014.000	97.537
2013.000	97.542
2012.000	97.531
2011.000	97.537
2010.000	97.562
2009.000	97.572
2008.000	97.568
2007.000	97.579
2006.000	97.596
2005.000	97.585
2004.000	97.558
[truncated: 1,353 more rows]
