# Supplementary material for: Cretaceous gnetalean yields first preserved plant gum
Source: Sci Rep. 2020 Feb 25;10:3401. doi: 10.1038/s41598-020-60211-2 (PMC7042272; doi:10.1038/s41598-020-60211-2)
Supplement: Supplementary file 4 — Supplementary data. [file 41598_2020_60211_MOESM4_ESM.csv]

	Brachyphyllum
Time	09:37:21
Wavenumbers [1/cm]	Transmittance %
4000.000	98.535
3999.000	98.532
3998.000	98.52
3997.000	98.504
3996.000	98.486
3995.000	98.474
3994.000	98.468
3993.000	98.512
3992.000	98.515
3991.000	98.516
3990.000	98.516
3989.000	98.515
3988.000	98.513
3987.000	98.511
3986.000	98.512
3985.000	98.519
3984.000	98.532
3983.000	98.546
3982.000	98.553
3981.000	98.55
3980.000	98.539
3979.000	98.526
3978.000	98.516
3977.000	98.513
3976.000	98.515
3975.000	98.518
3974.000	98.519
3973.000	98.517
3972.000	98.514
3971.000	98.512
3970.000	98.512
3969.000	98.512
3968.000	98.512
3967.000	98.512
3966.000	98.514
3965.000	98.519
3964.000	98.524
3963.000	98.525
3962.000	98.522
3961.000	98.516
3960.000	98.512
3959.000	98.513
3958.000	98.518
3957.000	98.524
3956.000	98.53
3955.000	98.533
3954.000	98.533
3953.000	98.53
3952.000	98.523
3951.000	98.512
3950.000	98.5
3949.000	98.49
3948.000	98.487
3947.000	98.494
3946.000	98.512
3945.000	98.537
3944.000	98.557
3943.000	98.563
3942.000	98.556
3941.000	98.542
3940.000	98.529
3939.000	98.519
3938.000	98.509
3937.000	98.502
3936.000	98.5
3935.000	98.506
3934.000	98.515
3933.000	98.52
3932.000	98.519
3931.000	98.517
3930.000	98.519
3929.000	98.526
3928.000	98.538
3927.000	98.548
3926.000	98.549
3925.000	98.537
3924.000	98.52
3923.000	98.507
3922.000	98.499
3921.000	98.491
3920.000	98.483
3919.000	98.477
3918.000	98.476
3917.000	98.478
3916.000	98.478
3915.000	98.478
3914.000	98.481
3913.000	98.488
3912.000	98.496
3911.000	98.502
3910.000	98.507
3909.000	98.509
3908.000	98.505
3907.000	98.491
3906.000	98.464
3905.000	98.425
3904.000	98.383
3903.000	98.358
3902.000	98.362
3901.000	98.396
3900.000	98.441
3899.000	98.474
3898.000	98.485
3897.000	98.477
3896.000	98.458
3895.000	98.437
3894.000	98.424
3893.000	98.423
3892.000	98.427
3891.000	98.424
3890.000	98.418
3889.000	98.42
3888.000	98.438
3887.000	98.46
3886.000	98.469
3885.000	98.465
3884.000	98.466
3883.000	98.481
3882.000	98.499
3881.000	98.501
3880.000	98.482
3879.000	98.462
3878.000	98.462
3877.000	98.486
3876.000	98.513
3875.000	98.516
3874.000	98.485
3873.000	98.442
3872.000	98.413
3871.000	98.401
3870.000	98.388
3869.000	98.367
3868.000	98.351
3867.000	98.35
3866.000	98.357
3865.000	98.365
3864.000	98.376
3863.000	98.391
3862.000	98.403
3861.000	98.407
3860.000	98.404
3859.000	98.392
3858.000	98.367
3857.000	98.339
3856.000	98.325
3855.000	98.331
3854.000	98.321
3853.000	98.298
3852.000	98.3
3851.000	98.33
3850.000	98.365
3849.000	98.394
3848.000	98.418
3847.000	98.439
3846.000	98.457
3845.000	98.464
3844.000	98.453
3843.000	98.428
3842.000	98.401
3841.000	98.376
3840.000	98.355
3839.000	98.342
3838.000	98.34
3837.000	98.344
3836.000	98.349
3835.000	98.355
3834.000	98.368
3833.000	98.387
3832.000	98.409
3831.000	98.429
3830.000	98.447
3829.000	98.461
3828.000	98.459
3827.000	98.434
3826.000	98.388
3825.000	98.34
3824.000	98.312
3823.000	98.311
3822.000	98.317
3821.000	98.312
3820.000	98.303
3819.000	98.307
3818.000	98.33
3817.000	98.359
3816.000	98.377
3815.000	98.387
3814.000	98.4
3813.000	98.418
3812.000	98.432
3811.000	98.437
3810.000	98.436
3809.000	98.431
3808.000	98.413
3807.000	98.378
3806.000	98.346
3805.000	98.341
3804.000	98.37
3803.000	98.415
3802.000	98.443
3801.000	98.436
3800.000	98.414
3799.000	98.401
3798.000	98.403
3797.000	98.417
3796.000	98.434
3795.000	98.454
3794.000	98.479
3793.000	98.504
3792.000	98.521
3791.000	98.526
3790.000	98.52
3789.000	98.509
3788.000	98.498
3787.000	98.49
3786.000	98.485
3785.000	98.481
3784.000	98.478
3783.000	98.482
3782.000	98.492
3781.000	98.5
3780.000	98.492
3779.000	98.47
3778.000	98.454
3777.000	98.457
3776.000	98.473
3775.000	98.487
3774.000	98.49
3773.000	98.484
3772.000	98.471
3771.000	98.452
3770.000	98.428
3769.000	98.411
3768.000	98.409
3767.000	98.416
3766.000	98.421
3765.000	98.414
3764.000	98.405
3763.000	98.405
3762.000	98.418
3761.000	98.436
3760.000	98.448
3759.000	98.45
3758.000	98.44
3757.000	98.417
3756.000	98.381
3755.000	98.338
3754.000	98.286
3753.000	98.214
3752.000	98.123
3751.000	98.053
3750.000	98.037
3749.000	98.059
3748.000	98.096
3747.000	98.138
3746.000	98.186
3745.000	98.229
3744.000	98.268
3743.000	98.315
3742.000	98.361
3741.000	98.383
3740.000	98.375
3739.000	98.356
3738.000	98.342
3737.000	98.326
3736.000	98.299
3735.000	98.275
3734.000	98.269
3733.000	98.277
3732.000	98.292
3731.000	98.306
3730.000	98.313
3729.000	98.31
3728.000	98.303
3727.000	98.303
3726.000	98.318
3725.000	98.348
3724.000	98.384
3723.000	98.423
3722.000	98.462
3721.000	98.492
3720.000	98.506
3719.000	98.497
3718.000	98.467
3717.000	98.428
3716.000	98.397
3715.000	98.381
3714.000	98.37
3713.000	98.34
3712.000	98.29
3711.000	98.259
3710.000	98.271
3709.000	98.309
3708.000	98.352
3707.000	98.387
3706.000	98.416
3705.000	98.448
3704.000	98.492
3703.000	98.537
3702.000	98.559
3701.000	98.545
3700.000	98.511
3699.000	98.479
3698.000	98.461
3697.000	98.45
3696.000	98.439
3695.000	98.423
3694.000	98.408
3693.000	98.399
3692.000	98.403
3691.000	98.417
3690.000	98.433
3689.000	98.437
3688.000	98.43
3687.000	98.425
3686.000	98.426
3685.000	98.426
3684.000	98.421
3683.000	98.411
3682.000	98.399
3681.000	98.377
3680.000	98.336
3679.000	98.285
3678.000	98.251
3677.000	98.257
3676.000	98.283
3675.000	98.293
3674.000	98.286
3673.000	98.285
3672.000	98.303
3671.000	98.332
3670.000	98.361
3669.000	98.379
3668.000	98.392
3667.000	98.404
3666.000	98.413
3665.000	98.412
3664.000	98.402
3663.000	98.388
3662.000	98.373
3661.000	98.362
3660.000	98.356
3659.000	98.354
3658.000	98.352
3657.000	98.343
3656.000	98.324
3655.000	98.311
3654.000	98.317
3653.000	98.347
3652.000	98.392
3651.000	98.414
3650.000	98.395
3649.000	98.376
3648.000	98.381
3647.000	98.382
3646.000	98.369
3645.000	98.353
3644.000	98.342
3643.000	98.339
3642.000	98.341
3641.000	98.348
3640.000	98.358
3639.000	98.366
3638.000	98.366
3637.000	98.359
3636.000	98.344
3635.000	98.319
3634.000	98.285
3633.000	98.248
3632.000	98.219
3631.000	98.202
3630.000	98.188
3629.000	98.182
3628.000	98.207
3627.000	98.26
3626.000	98.315
3625.000	98.356
3624.000	98.382
3623.000	98.401
3622.000	98.421
3621.000	98.438
3620.000	98.434
3619.000	98.398
3618.000	98.34
3617.000	98.279
3616.000	98.228
3615.000	98.192
3614.000	98.17
3613.000	98.157
3612.000	98.153
3611.000	98.157
3610.000	98.164
3609.000	98.173
3608.000	98.187
3607.000	98.212
3606.000	98.242
3605.000	98.272
3604.000	98.297
3603.000	98.311
3602.000	98.306
3601.000	98.289
3600.000	98.274
3599.000	98.273
3598.000	98.283
3597.000	98.29
3596.000	98.283
3595.000	98.264
3594.000	98.241
3593.000	98.22
3592.000	98.205
3591.000	98.206
3590.000	98.227
3589.000	98.26
3588.000	98.286
3587.000	98.293
3586.000	98.28
3585.000	98.256
3584.000	98.232
3583.000	98.215
3582.000	98.209
3581.000	98.212
3580.000	98.22
3579.000	98.224
3578.000	98.219
3577.000	98.205
3576.000	98.188
3575.000	98.178
3574.000	98.178
3573.000	98.189
3572.000	98.205
3571.000	98.229
3570.000	98.262
3569.000	98.292
3568.000	98.293
3567.000	98.265
3566.000	98.225
3565.000	98.19
3564.000	98.169
3563.000	98.166
3562.000	98.178
3561.000	98.195
3560.000	98.204
3559.000	98.202
3558.000	98.19
3557.000	98.172
3556.000	98.153
3555.000	98.139
3554.000	98.131
3553.000	98.13
3552.000	98.128
3551.000	98.121
3550.000	98.11
3549.000	98.097
3548.000	98.087
3547.000	98.084
3546.000	98.089
3545.000	98.099
3544.000	98.103
3543.000	98.094
3542.000	98.078
3541.000	98.062
3540.000	98.051
3539.000	98.044
3538.000	98.038
3537.000	98.034
3536.000	98.037
3535.000	98.048
3534.000	98.064
3533.000	98.076
3532.000	98.075
3531.000	98.056
3530.000	98.024
3529.000	97.99
3528.000	97.964
3527.000	97.948
3526.000	97.941
3525.000	97.939
3524.000	97.942
3523.000	97.95
3522.000	97.964
3521.000	97.979
3520.000	97.99
3519.000	97.994
3518.000	97.997
3517.000	98.001
3516.000	98.007
3515.000	98.009
3514.000	98.005
3513.000	97.999
3512.000	98
3511.000	98.003
3510.000	98.002
3509.000	97.991
3508.000	97.973
3507.000	97.957
3506.000	97.943
3505.000	97.931
3504.000	97.924
3503.000	97.927
3502.000	97.942
3501.000	97.96
3500.000	97.971
3499.000	97.967
3498.000	97.949
3497.000	97.924
3496.000	97.907
3495.000	97.908
3494.000	97.924
3493.000	97.945
3492.000	97.959
3491.000	97.959
3490.000	97.95
3489.000	97.939
3488.000	97.934
3487.000	97.936
3486.000	97.94
3485.000	97.937
3484.000	97.926
3483.000	97.911
3482.000	97.904
3481.000	97.908
3480.000	97.922
3479.000	97.933
3478.000	97.934
3477.000	97.922
3476.000	97.901
3475.000	97.882
3474.000	97.872
3473.000	97.876
3472.000	97.888
3471.000	97.904
3470.000	97.917
3469.000	97.92
3468.000	97.912
3467.000	97.899
3466.000	97.89
3465.000	97.892
3464.000	97.901
3463.000	97.906
3462.000	97.903
3461.000	97.897
3460.000	97.897
3459.000	97.901
3458.000	97.905
3457.000	97.9
3456.000	97.887
3455.000	97.872
3454.000	97.86
3453.000	97.853
3452.000	97.849
3451.000	97.845
3450.000	97.84
3449.000	97.831
3448.000	97.821
3447.000	97.814
3446.000	97.815
3445.000	97.824
3444.000	97.834
3443.000	97.841
3442.000	97.845
3441.000	97.847
3440.000	97.844
3439.000	97.838
3438.000	97.832
3437.000	97.83
3436.000	97.834
3435.000	97.842
3434.000	97.849
3433.000	97.851
3432.000	97.845
3431.000	97.831
3430.000	97.817
3429.000	97.81
3428.000	97.816
3427.000	97.832
3426.000	97.845
3425.000	97.845
3424.000	97.831
3423.000	97.809
3422.000	97.785
3421.000	97.763
3420.000	97.747
3419.000	97.74
3418.000	97.743
3417.000	97.753
3416.000	97.764
3415.000	97.77
3414.000	97.772
3413.000	97.772
3412.000	97.775
3411.000	97.781
3410.000	97.785
3409.000	97.779
3408.000	97.762
3407.000	97.744
3406.000	97.737
3405.000	97.748
3404.000	97.77
3403.000	97.788
3402.000	97.794
3401.000	97.787
3400.000	97.774
3399.000	97.76
3398.000	97.75
3397.000	97.742
3396.000	97.738
3395.000	97.74
3394.000	97.748
3393.000	97.758
3392.000	97.766
3391.000	97.766
3390.000	97.757
3389.000	97.742
3388.000	97.728
3387.000	97.718
3386.000	97.718
3385.000	97.727
3384.000	97.737
3383.000	97.744
3382.000	97.744
3381.000	97.74
3380.000	97.74
3379.000	97.745
3378.000	97.753
3377.000	97.761
3376.000	97.771
3375.000	97.781
3374.000	97.786
3373.000	97.78
3372.000	97.765
3371.000	97.749
3370.000	97.738
3369.000	97.729
3368.000	97.721
3367.000	97.713
3366.000	97.707
3365.000	97.704
3364.000	97.707
3363.000	97.714
3362.000	97.725
3361.000	97.734
3360.000	97.736
3359.000	97.732
3358.000	97.73
3357.000	97.738
3356.000	97.761
3355.000	97.792
3354.000	97.816
3353.000	97.82
3352.000	97.802
3351.000	97.772
3350.000	97.744
3349.000	97.731
3348.000	97.735
3347.000	97.751
3346.000	97.766
3345.000	97.774
3344.000	97.775
3343.000	97.774
3342.000	97.774
3341.000	97.772
3340.000	97.764
3339.000	97.752
3338.000	97.742
3337.000	97.735
3336.000	97.732
3335.000	97.732
3334.000	97.735
3333.000	97.739
3332.000	97.741
3331.000	97.743
3330.000	97.743
3329.000	97.74
3328.000	97.732
3327.000	97.722
3326.000	97.717
3325.000	97.72
3324.000	97.729
3323.000	97.736
3322.000	97.733
3321.000	97.716
3320.000	97.687
3319.000	97.661
3318.000	97.651
3317.000	97.663
3316.000	97.688
3315.000	97.711
3314.000	97.722
3313.000	97.722
3312.000	97.717
3311.000	97.712
3310.000	97.711
3309.000	97.71
3308.000	97.707
3307.000	97.702
3306.000	97.694
3305.000	97.688
3304.000	97.684
3303.000	97.683
3302.000	97.683
3301.000	97.684
3300.000	97.686
3299.000	97.689
3298.000	97.692
3297.000	97.691
3296.000	97.686
3295.000	97.68
3294.000	97.68
3293.000	97.689
3292.000	97.698
3291.000	97.701
3290.000	97.693
3289.000	97.682
3288.000	97.675
3287.000	97.677
3286.000	97.685
3285.000	97.69
3284.000	97.69
3283.000	97.685
3282.000	97.683
3281.000	97.687
3280.000	97.692
3279.000	97.691
3278.000	97.682
3277.000	97.667
3276.000	97.649
3275.000	97.633
3274.000	97.622
3273.000	97.618
3272.000	97.624
3271.000	97.637
3270.000	97.653
3269.000	97.667
3268.000	97.678
3267.000	97.687
3266.000	97.695
3265.000	97.702
3264.000	97.702
3263.000	97.691
3262.000	97.671
3261.000	97.652
3260.000	97.644
3259.000	97.651
3258.000	97.667
3257.000	97.679
3256.000	97.678
3255.000	97.665
3254.000	97.648
3253.000	97.638
3252.000	97.641
3251.000	97.65
3250.000	97.658
3249.000	97.657
3248.000	97.652
3247.000	97.648
3246.000	97.65
3245.000	97.656
3244.000	97.662
3243.000	97.661
3242.000	97.654
3241.000	97.645
3240.000	97.636
3239.000	97.629
3238.000	97.625
3237.000	97.622
3236.000	97.622
3235.000	97.622
3234.000	97.617
3233.000	97.607
3232.000	97.597
3231.000	97.594
3230.000	97.604
3229.000	97.621
3228.000	97.635
3227.000	97.644
3226.000	97.646
3225.000	97.646
3224.000	97.646
3223.000	97.645
3222.000	97.642
3221.000	97.635
3220.000	97.625
3219.000	97.613
3218.000	97.602
3217.000	97.596
3216.000	97.599
3215.000	97.608
3214.000	97.616
3213.000	97.614
3212.000	97.603
3211.000	97.586
3210.000	97.569
3209.000	97.557
3208.000	97.553
3207.000	97.561
3206.000	97.578
3205.000	97.593
3204.000	97.6
3203.000	97.597
3202.000	97.591
3201.000	97.589
3200.000	97.59
3199.000	97.589
3198.000	97.581
3197.000	97.568
3196.000	97.561
3195.000	97.568
3194.000	97.586
3193.000	97.603
3192.000	97.61
3191.000	97.605
3190.000	97.595
3189.000	97.588
3188.000	97.585
3187.000	97.583
3186.000	97.582
3185.000	97.587
3184.000	97.598
3183.000	97.609
3182.000	97.609
3181.000	97.601
3180.000	97.591
3179.000	97.589
3178.000	97.592
3177.000	97.597
3176.000	97.599
3175.000	97.598
3174.000	97.596
3173.000	97.59
3172.000	97.578
3171.000	97.561
3170.000	97.545
3169.000	97.537
3168.000	97.54
3167.000	97.552
3166.000	97.567
3165.000	97.577
3164.000	97.578
3163.000	97.571
3162.000	97.56
3161.000	97.55
3160.000	97.545
3159.000	97.546
3158.000	97.551
3157.000	97.558
3156.000	97.565
3155.000	97.57
3154.000	97.572
3153.000	97.573
3152.000	97.576
3151.000	97.585
3150.000	97.601
3149.000	97.618
3148.000	97.626
3147.000	97.623
3146.000	97.611
3145.000	97.6
3144.000	97.599
3143.000	97.606
3142.000	97.613
3141.000	97.61
3140.000	97.595
3139.000	97.578
3138.000	97.568
3137.000	97.568
3136.000	97.575
3135.000	97.583
3134.000	97.589
3133.000	97.59
3132.000	97.586
3131.000	97.579
3130.000	97.575
3129.000	97.578
3128.000	97.586
3127.000	97.589
3126.000	97.582
3125.000	97.57
3124.000	97.559
3123.000	97.554
3122.000	97.555
3121.000	97.561
3120.000	97.571
3119.000	97.583
3118.000	97.592
3117.000	97.595
3116.000	97.589
3115.000	97.581
3114.000	97.574
3113.000	97.572
3112.000	97.576
3111.000	97.582
3110.000	97.586
3109.000	97.583
3108.000	97.574
3107.000	97.562
3106.000	97.55
3105.000	97.541
3104.000	97.537
3103.000	97.535
3102.000	97.537
3101.000	97.542
3100.000	97.551
3099.000	97.559
3098.000	97.562
3097.000	97.558
3096.000	97.55
3095.000	97.542
3094.000	97.538
3093.000	97.537
3092.000	97.539
3091.000	97.54
3090.000	97.537
3089.000	97.534
3088.000	97.533
3087.000	97.537
3086.000	97.541
3085.000	97.542
3084.000	97.541
3083.000	97.539
3082.000	97.538
3081.000	97.533
3080.000	97.528
3079.000	97.527
3078.000	97.532
3077.000	97.537
3076.000	97.537
3075.000	97.532
3074.000	97.525
3073.000	97.519
3072.000	97.514
3071.000	97.51
3070.000	97.506
3069.000	97.505
3068.000	97.503
3067.000	97.503
3066.000	97.506
3065.000	97.513
3064.000	97.526
3063.000	97.54
3062.000	97.55
3061.000	97.551
3060.000	97.543
3059.000	97.532
3058.000	97.52
3057.000	97.508
3056.000	97.494
3055.000	97.483
3054.000	97.481
3053.000	97.489
3052.000	97.501
3051.000	97.51
3050.000	97.512
3049.000	97.509
3048.000	97.507
3047.000	97.506
3046.000	97.506
3045.000	97.505
3044.000	97.506
3043.000	97.51
3042.000	97.513
3041.000	97.507
3040.000	97.495
3039.000	97.481
3038.000	97.473
3037.000	97.473
3036.000	97.479
3035.000	97.487
3034.000	97.488
3033.000	97.478
3032.000	97.459
3031.000	97.44
3030.000	97.431
3029.000	97.429
3028.000	97.429
3027.000	97.429
3026.000	97.431
3025.000	97.437
3024.000	97.446
3023.000	97.448
3022.000	97.44
3021.000	97.427
3020.000	97.414
3019.000	97.407
3018.000	97.402
3017.000	97.397
3016.000	97.387
3015.000	97.374
3014.000	97.359
3013.000	97.343
3012.000	97.328
3011.000	97.313
3010.000	97.298
3009.000	97.284
3008.000	97.27
3007.000	97.254
3006.000	97.237
3005.000	97.216
3004.000	97.193
3003.000	97.168
3002.000	97.142
3001.000	97.113
3000.000	97.076
2999.000	97.034
2998.000	96.99
2997.000	96.947
2996.000	96.908
2995.000	96.871
2994.000	96.832
2993.000	96.79
2992.000	96.745
2991.000	96.701
2990.000	96.659
2989.000	96.616
2988.000	96.57
2987.000	96.52
2986.000	96.47
2985.000	96.423
2984.000	96.379
2983.000	96.333
2982.000	96.281
2981.000	96.224
2980.000	96.162
2979.000	96.095
2978.000	96.027
2977.000	95.957
2976.000	95.885
2975.000	95.81
2974.000	95.729
2973.000	95.641
2972.000	95.547
2971.000	95.45
2970.000	95.353
2969.000	95.258
2968.000	95.162
2967.000	95.066
2966.000	94.974
2965.000	94.888
2964.000	94.808
2963.000	94.729
2962.000	94.649
2961.000	94.57
2960.000	94.5
2959.000	94.439
2958.000	94.386
2957.000	94.337
2956.000	94.294
2955.000	94.257
2954.000	94.226
2953.000	94.201
2952.000	94.181
2951.000	94.162
2950.000	94.143
2949.000	94.12
2948.000	94.094
2947.000	94.065
2946.000	94.032
2945.000	93.995
2944.000	93.955
2943.000	93.917
2942.000	93.882
2941.000	93.844
2940.000	93.799
2939.000	93.748
2938.000	93.693
2937.000	93.636
2936.000	93.577
2935.000	93.515
2934.000	93.455
2933.000	93.399
2932.000	93.35
2931.000	93.308
2930.000	93.27
2929.000	93.235
2928.000	93.207
2927.000	93.191
2926.000	93.188
2925.000	93.197
2924.000	93.216
2923.000	93.241
2922.000	93.272
2921.000	93.308
2920.000	93.351
2919.000	93.4
2918.000	93.45
2917.000	93.494
2916.000	93.532
2915.000	93.57
2914.000	93.614
2913.000	93.666
2912.000	93.722
2911.000	93.776
2910.000	93.826
2909.000	93.871
2908.000	93.914
2907.000	93.959
2906.000	94.005
2905.000	94.049
2904.000	94.091
2903.000	94.13
2902.000	94.169
2901.000	94.208
2900.000	94.244
2899.000	94.276
2898.000	94.306
2897.000	94.334
2896.000	94.363
2895.000	94.396
2894.000	94.434
2893.000	94.475
2892.000	94.515
2891.000	94.553
2890.000	94.589
2889.000	94.624
2888.000	94.653
2887.000	94.673
2886.000	94.685
2885.000	94.693
2884.000	94.7
2883.000	94.708
2882.000	94.712
2881.000	94.707
2880.000	94.693
2879.000	94.674
2878.000	94.657
2877.000	94.639
2876.000	94.615
2875.000	94.582
2874.000	94.546
2873.000	94.514
2872.000	94.491
2871.000	94.472
2870.000	94.455
2869.000	94.439
2868.000	94.428
2867.000	94.426
2866.000	94.434
2865.000	94.455
2864.000	94.485
2863.000	94.518
2862.000	94.545
2861.000	94.564
2860.000	94.579
2859.000	94.596
2858.000	94.617
2857.000	94.637
2856.000	94.653
2855.000	94.662
2854.000	94.668
2853.000	94.675
2852.000	94.685
2851.000	94.7
2850.000	94.723
2849.000	94.753
2848.000	94.791
2847.000	94.835
2846.000	94.886
2845.000	94.942
2844.000	95.005
2843.000	95.076
2842.000	95.157
2841.000	95.243
2840.000	95.325
2839.000	95.399
2838.000	95.469
2837.000	95.537
2836.000	95.605
2835.000	95.669
2834.000	95.727
2833.000	95.779
2832.000	95.829
2831.000	95.877
2830.000	95.921
2829.000	95.962
2828.000	96.002
2827.000	96.046
2826.000	96.093
2825.000	96.144
2824.000	96.195
2823.000	96.247
2822.000	96.302
2821.000	96.361
2820.000	96.422
2819.000	96.481
2818.000	96.534
2817.000	96.581
2816.000	96.625
2815.000	96.666
2814.000	96.707
2813.000	96.747
2812.000	96.785
2811.000	96.82
2810.000	96.85
2809.000	96.876
2808.000	96.9
2807.000	96.924
2806.000	96.947
2805.000	96.969
2804.000	96.989
2803.000	97.006
2802.000	97.022
2801.000	97.037
2800.000	97.052
2799.000	97.067
2798.000	97.081
2797.000	97.095
2796.000	97.108
2795.000	97.121
2794.000	97.135
2793.000	97.151
2792.000	97.166
2791.000	97.176
2790.000	97.179
2789.000	97.179
2788.000	97.184
2787.000	97.194
2786.000	97.208
2785.000	97.22
2784.000	97.231
2783.000	97.24
2782.000	97.249
2781.000	97.259
2780.000	97.269
2779.000	97.28
2778.000	97.288
2777.000	97.289
2776.000	97.286
2775.000	97.283
2774.000	97.285
2773.000	97.293
2772.000	97.307
2771.000	97.325
2770.000	97.343
2769.000	97.356
2768.000	97.361
2767.000	97.362
2766.000	97.361
2765.000	97.363
2764.000	97.367
2763.000	97.37
2762.000	97.371
2761.000	97.367
2760.000	97.364
2759.000	97.365
2758.000	97.374
2757.000	97.387
2756.000	97.398
2755.000	97.405
2754.000	97.409
2753.000	97.412
2752.000	97.414
2751.000	97.417
2750.000	97.421
2749.000	97.424
2748.000	97.426
2747.000	97.428
2746.000	97.427
2745.000	97.423
2744.000	97.417
2743.000	97.412
2742.000	97.406
2741.000	97.401
2740.000	97.397
2739.000	97.396
2738.000	97.399
2737.000	97.403
2736.000	97.408
2735.000	97.414
2734.000	97.422
2733.000	97.428
2732.000	97.43
2731.000	97.428
2730.000	97.421
2729.000	97.412
2728.000	97.404
2727.000	97.402
2726.000	97.408
2725.000	97.42
2724.000	97.43
2723.000	97.435
2722.000	97.439
2721.000	97.445
2720.000	97.451
2719.000	97.456
2718.000	97.457
2717.000	97.456
2716.000	97.454
2715.000	97.455
2714.000	97.457
2713.000	97.46
2712.000	97.466
2711.000	97.476
2710.000	97.489
2709.000	97.502
2708.000	97.51
2707.000	97.51
2706.000	97.506
2705.000	97.501
2704.000	97.499
2703.000	97.499
2702.000	97.499
2701.000	97.5
2700.000	97.503
2699.000	97.509
2698.000	97.516
2697.000	97.52
2696.000	97.52
2695.000	97.514
2694.000	97.505
2693.000	97.496
2692.000	97.493
2691.000	97.498
2690.000	97.508
2689.000	97.517
2688.000	97.52
2687.000	97.518
2686.000	97.516
2685.000	97.515
2684.000	97.516
2683.000	97.513
2682.000	97.505
2681.000	97.492
2680.000	97.482
2679.000	97.478
2678.000	97.481
2677.000	97.488
2676.000	97.493
2675.000	97.497
2674.000	97.497
2673.000	97.495
2672.000	97.493
2671.000	97.492
2670.000	97.494
2669.000	97.497
2668.000	97.5
2667.000	97.502
2666.000	97.502
2665.000	97.498
2664.000	97.49
2663.000	97.482
2662.000	97.476
2661.000	97.47
2660.000	97.466
2659.000	97.463
2658.000	97.463
2657.000	97.464
2656.000	97.465
2655.000	97.466
2654.000	97.468
2653.000	97.469
2652.000	97.469
2651.000	97.467
2650.000	97.462
2649.000	97.455
2648.000	97.451
2647.000	97.45
2646.000	97.454
2645.000	97.458
2644.000	97.459
2643.000	97.457
2642.000	97.451
2641.000	97.44
2640.000	97.428
2639.000	97.42
2638.000	97.422
2637.000	97.429
2636.000	97.436
2635.000	97.438
2634.000	97.437
2633.000	97.436
2632.000	97.436
2631.000	97.436
2630.000	97.435
2629.000	97.433
2628.000	97.432
2627.000	97.433
2626.000	97.439
2625.000	97.449
2624.000	97.46
2623.000	97.469
2622.000	97.471
2621.000	97.466
2620.000	97.458
2619.000	97.45
2618.000	97.447
2617.000	97.446
2616.000	97.447
2615.000	97.45
2614.000	97.456
2613.000	97.46
2612.000	97.46
2611.000	97.457
2610.000	97.456
2609.000	97.457
2608.000	97.459
2607.000	97.459
2606.000	97.454
2605.000	97.448
2604.000	97.445
2603.000	97.448
2602.000	97.455
2601.000	97.462
2600.000	97.468
2599.000	97.473
2598.000	97.476
2597.000	97.477
2596.000	97.477
2595.000	97.478
2594.000	97.484
2593.000	97.492
2592.000	97.498
2591.000	97.502
2590.000	97.506
2589.000	97.512
2588.000	97.518
2587.000	97.52
2586.000	97.515
2585.000	97.503
2584.000	97.489
2583.000	97.479
2582.000	97.476
2581.000	97.48
2580.000	97.487
2579.000	97.496
2578.000	97.502
2577.000	97.504
2576.000	97.504
2575.000	97.505
2574.000	97.507
2573.000	97.51
2572.000	97.506
2571.000	97.495
2570.000	97.483
2569.000	97.477
2568.000	97.479
2567.000	97.486
2566.000	97.492
2565.000	97.494
2564.000	97.495
2563.000	97.497
2562.000	97.502
2561.000	97.509
2560.000	97.516
2559.000	97.524
2558.000	97.534
2557.000	97.546
2556.000	97.555
2555.000	97.553
2554.000	97.537
2553.000	97.514
2552.000	97.499
2551.000	97.504
2550.000	97.523
2549.000	97.542
2548.000	97.553
2547.000	97.555
2546.000	97.556
2545.000	97.557
2544.000	97.557
2543.000	97.556
2542.000	97.559
2541.000	97.565
2540.000	97.573
2539.000	97.577
2538.000	97.575
2537.000	97.569
2536.000	97.565
2535.000	97.564
2534.000	97.565
2533.000	97.564
2532.000	97.562
2531.000	97.56
2530.000	97.56
2529.000	97.561
2528.000	97.561
2527.000	97.563
2526.000	97.567
2525.000	97.576
2524.000	97.586
2523.000	97.593
2522.000	97.593
2521.000	97.586
2520.000	97.578
2519.000	97.575
2518.000	97.575
2517.000	97.575
2516.000	97.572
2515.000	97.571
2514.000	97.579
2513.000	97.597
2512.000	97.616
2511.000	97.628
2510.000	97.63
2509.000	97.628
2508.000	97.626
2507.000	97.626
2506.000	97.625
2505.000	97.621
2504.000	97.617
2503.000	97.615
2502.000	97.614
2501.000	97.613
2500.000	97.616
2499.000	97.627
2498.000	97.641
2497.000	97.648
2496.000	97.646
2495.000	97.642
2494.000	97.643
2493.000	97.651
2492.000	97.665
2491.000	97.679
2490.000	97.691
2489.000	97.695
2488.000	97.692
2487.000	97.688
2486.000	97.689
2485.000	97.697
2484.000	97.711
2483.000	97.724
2482.000	97.728
2481.000	97.721
2480.000	97.711
2479.000	97.705
2478.000	97.706
2477.000	97.707
2476.000	97.702
2475.000	97.694
2474.000	97.69
2473.000	97.69
2472.000	97.692
2471.000	97.697
2470.000	97.707
2469.000	97.724
2468.000	97.744
2467.000	97.757
2466.000	97.757
2465.000	97.747
2464.000	97.735
2463.000	97.732
2462.000	97.738
2461.000	97.745
2460.000	97.747
2459.000	97.746
2458.000	97.748
2457.000	97.753
2456.000	97.76
2455.000	97.765
2454.000	97.767
2453.000	97.765
2452.000	97.762
2451.000	97.76
2450.000	97.762
2449.000	97.766
2448.000	97.773
2447.000	97.783
2446.000	97.797
2445.000	97.813
2444.000	97.829
2443.000	97.845
2442.000	97.852
2441.000	97.846
2440.000	97.827
2439.000	97.808
2438.000	97.803
2437.000	97.813
2436.000	97.828
2435.000	97.837
2434.000	97.836
2433.000	97.83
2432.000	97.824
2431.000	97.822
2430.000	97.826
2429.000	97.837
2428.000	97.851
2427.000	97.864
2426.000	97.871
2425.000	97.872
2424.000	97.871
2423.000	97.87
2422.000	97.867
2421.000	97.86
2420.000	97.855
2419.000	97.862
2418.000	97.882
2417.000	97.901
2416.000	97.904
2415.000	97.891
2414.000	97.876
2413.000	97.874
2412.000	97.882
2411.000	97.89
2410.000	97.894
2409.000	97.896
2408.000	97.902
2407.000	97.914
2406.000	97.927
2405.000	97.937
2404.000	97.941
2403.000	97.937
2402.000	97.928
2401.000	97.921
2400.000	97.92
2399.000	97.922
2398.000	97.923
2397.000	97.92
2396.000	97.92
2395.000	97.926
2394.000	97.938
2393.000	97.952
2392.000	97.965
2391.000	97.971
2390.000	97.97
2389.000	97.961
2388.000	97.951
2387.000	97.944
2386.000	97.941
2385.000	97.939
2384.000	97.938
2383.000	97.943
2382.000	97.956
2381.000	97.975
2380.000	97.997
2379.000	98.017
2378.000	98.033
2377.000	98.044
2376.000	98.059
2375.000	98.079
2374.000	98.098
2373.000	98.107
2372.000	98.103
2371.000	98.096
2370.000	98.092
2369.000	98.089
2368.000	98.073
2367.000	98.034
2366.000	97.991
2365.000	97.981
2364.000	98.014
2363.000	98.046
2362.000	98.033
2361.000	97.987
2360.000	97.947
2359.000	97.92
2358.000	97.902
2357.000	97.906
2356.000	97.943
2355.000	97.995
2354.000	98.035
2353.000	98.042
2352.000	98.018
2351.000	97.993
2350.000	97.977
2349.000	97.96
2348.000	97.927
2347.000	97.892
2346.000	97.884
2345.000	97.909
2344.000	97.941
2343.000	97.963
2342.000	97.975
2341.000	97.968
2340.000	97.937
2339.000	97.902
2338.000	97.896
2337.000	97.925
2336.000	97.955
2335.000	97.948
2334.000	97.916
2333.000	97.888
2332.000	97.878
2331.000	97.886
2330.000	97.915
2329.000	97.954
2328.000	97.962
2327.000	97.914
2326.000	97.822
2325.000	97.729
2324.000	97.677
2323.000	97.676
2322.000	97.713
2321.000	97.756
2320.000	97.784
2319.000	97.799
2318.000	97.813
2317.000	97.83
2316.000	97.845
2315.000	97.858
2314.000	97.872
2313.000	97.888
2312.000	97.898
2311.000	97.901
2310.000	97.899
2309.000	97.897
2308.000	97.894
2307.000	97.89
2306.000	97.89
2305.000	97.899
2304.000	97.922
2303.000	97.954
2302.000	97.986
2301.000	98.006
2300.000	98.007
2299.000	97.991
2298.000	97.968
2297.000	97.946
2296.000	97.931
2295.000	97.92
2294.000	97.911
2293.000	97.904
2292.000	97.904
2291.000	97.913
2290.000	97.927
2289.000	97.938
2288.000	97.942
2287.000	97.935
2286.000	97.92
2285.000	97.902
2284.000	97.892
2283.000	97.897
2282.000	97.911
2281.000	97.925
2280.000	97.935
2279.000	97.943
2278.000	97.944
2277.000	97.932
2276.000	97.912
2275.000	97.907
2274.000	97.932
2273.000	97.977
2272.000	98.01
2271.000	98.012
2270.000	97.992
2269.000	97.97
2268.000	97.961
2267.000	97.962
2266.000	97.964
2265.000	97.965
2264.000	97.968
2263.000	97.975
2262.000	97.982
2261.000	97.983
2260.000	97.978
2259.000	97.973
2258.000	97.97
2257.000	97.969
2256.000	97.966
2255.000	97.961
2254.000	97.954
2253.000	97.945
2252.000	97.94
2251.000	97.938
2250.000	97.941
2249.000	97.948
2248.000	97.965
2247.000	97.994
2246.000	98.02
2245.000	98.029
2244.000	98.02
2243.000	98.006
2242.000	97.998
2241.000	97.999
2240.000	98.003
2239.000	98.007
2238.000	98.004
2237.000	97.991
2236.000	97.977
2235.000	97.98
2234.000	98.005
2233.000	98.032
2232.000	98.036
2231.000	98.013
2230.000	97.983
2229.000	97.966
2228.000	97.969
2227.000	97.98
2226.000	97.985
2225.000	97.971
2224.000	97.943
2223.000	97.919
2222.000	97.913
2221.000	97.927
2220.000	97.948
2219.000	97.963
2218.000	97.967
2217.000	97.96
2216.000	97.948
2215.000	97.944
2214.000	97.961
2213.000	97.997
2212.000	98.036
2211.000	98.057
2210.000	98.045
2209.000	98.007
2208.000	97.963
2207.000	97.936
2206.000	97.937
2205.000	97.962
2204.000	97.998
2203.000	98.029
2202.000	98.048
2201.000	98.051
2200.000	98.041
2199.000	98.021
2198.000	98
2197.000	97.984
2196.000	97.975
2195.000	97.973
2194.000	97.976
2193.000	97.986
2192.000	98.001
2191.000	98.004
2190.000	97.972
2189.000	97.91
2188.000	97.854
2187.000	97.84
2186.000	97.874
2185.000	97.93
2184.000	97.976
2183.000	98.002
2182.000	98.012
2181.000	98.015
2180.000	98.013
2179.000	98
2178.000	97.97
2177.000	97.933
2176.000	97.914
2175.000	97.929
2174.000	97.955
2173.000	97.957
2172.000	97.923
2171.000	97.882
2170.000	97.872
2169.000	97.902
2168.000	97.942
2167.000	97.954
2166.000	97.93
2165.000	97.887
2164.000	97.851
2163.000	97.834
2162.000	97.839
2161.000	97.883
2160.000	97.984
2159.000	98.13
2158.000	98.27
2157.000	98.35
2156.000	98.359
2155.000	98.32
2154.000	98.259
2153.000	98.189
2152.000	98.118
2151.000	98.051
2150.000	97.999
2149.000	97.98
2148.000	98.011
2147.000	98.077
2146.000	98.137
2145.000	98.156
2144.000	98.14
2143.000	98.122
2142.000	98.129
2141.000	98.155
2140.000	98.181
2139.000	98.197
2138.000	98.205
2137.000	98.209
2136.000	98.217
2135.000	98.227
2134.000	98.231
2133.000	98.224
2132.000	98.21
2131.000	98.196
2130.000	98.184
2129.000	98.173
2128.000	98.164
2127.000	98.16
2126.000	98.153
2125.000	98.133
2124.000	98.105
2123.000	98.081
2122.000	98.069
2121.000	98.068
2120.000	98.072
2119.000	98.081
2118.000	98.092
2117.000	98.096
2116.000	98.087
2115.000	98.066
2114.000	98.04
2113.000	98.016
2112.000	97.999
2111.000	97.99
2110.000	97.989
2109.000	97.993
2108.000	98.003
2107.000	98.022
2106.000	98.042
2105.000	98.052
2104.000	98.05
2103.000	98.043
2102.000	98.036
2101.000	98.031
2100.000	98.026
2099.000	98.026
2098.000	98.031
2097.000	98.042
2096.000	98.063
2095.000	98.095
2094.000	98.129
2093.000	98.148
2092.000	98.145
2091.000	98.127
2090.000	98.109
2089.000	98.103
2088.000	98.107
2087.000	98.108
2086.000	98.095
2085.000	98.074
2084.000	98.059
2083.000	98.053
2082.000	98.045
2081.000	98.028
2080.000	98.009
2079.000	98.002
2078.000	98.006
2077.000	98.005
2076.000	97.999
2075.000	98.002
2074.000	98.015
2073.000	98.025
2072.000	98.025
2071.000	98.023
2070.000	98.031
2069.000	98.044
2068.000	98.054
2067.000	98.057
2066.000	98.052
2065.000	98.031
2064.000	97.995
2063.000	97.958
2062.000	97.942
2061.000	97.952
2060.000	97.978
2059.000	98.003
2058.000	98.012
2057.000	97.998
2056.000	97.973
2055.000	97.956
2054.000	97.958
2053.000	97.971
2052.000	97.982
2051.000	97.983
2050.000	97.978
2049.000	97.978
2048.000	97.995
2047.000	98.024
2046.000	98.039
2045.000	98.02
2044.000	97.979
2043.000	97.951
2042.000	97.947
2041.000	97.942
2040.000	97.915
2039.000	97.881
2038.000	97.87
2037.000	97.893
2036.000	97.929
2035.000	97.955
2034.000	97.961
2033.000	97.958
2032.000	97.954
2031.000	97.955
2030.000	97.955
2029.000	97.948
2028.000	97.935
2027.000	97.92
2026.000	97.904
2025.000	97.896
2024.000	97.912
2023.000	97.958
2022.000	98.012
2021.000	98.043
2020.000	98.045
2019.000	98.037
2018.000	98.029
2017.000	98.016
2016.000	97.999
2015.000	97.989
2014.000	97.999
2013.000	98.025
2012.000	98.059
2011.000	98.091
2010.000	98.106
2009.000	98.094
2008.000	98.068
2007.000	98.06
2006.000	98.081
2005.000	98.111
2004.000	98.125
[truncated: 1,353 more rows]
