# Supplementary material for: Cretaceous gnetalean yields first preserved plant gum
Source: Sci Rep. 2020 Feb 25;10:3401. doi: 10.1038/s41598-020-60211-2 (PMC7042272; doi:10.1038/s41598-020-60211-2)
Supplement: Supplementary file 5 — Supplementary data. [file 41598_2020_60211_MOESM5_ESM.csv]

	Sample 006 By Administrator Date Tuesday March 17 2015
Time	17:01:30
Wavenumbers [1/cm]	Transmittance %
4000.000	99.143
3999.000	99.143
3998.000	99.143
3997.000	99.143
3996.000	99.141
3995.000	99.138
3994.000	99.133
3993.000	99.128
3992.000	99.124
3991.000	99.122
3990.000	99.123
3989.000	99.128
3988.000	99.134
3987.000	99.143
3986.000	99.152
3985.000	99.16
3984.000	99.165
3983.000	99.166
3982.000	99.163
3981.000	99.157
3980.000	99.151
3979.000	99.147
3978.000	99.145
3977.000	99.145
3976.000	99.144
3975.000	99.143
3974.000	99.141
3973.000	99.138
3972.000	99.136
3971.000	99.133
3970.000	99.129
3969.000	99.123
3968.000	99.117
3967.000	99.112
3966.000	99.111
3965.000	99.114
3964.000	99.119
3963.000	99.124
3962.000	99.129
3961.000	99.131
3960.000	99.132
3959.000	99.133
3958.000	99.135
3957.000	99.139
3956.000	99.144
3955.000	99.15
3954.000	99.154
3953.000	99.155
3952.000	99.153
3951.000	99.146
3950.000	99.136
3949.000	99.129
3948.000	99.126
3947.000	99.13
3946.000	99.138
3945.000	99.145
3944.000	99.149
3943.000	99.146
3942.000	99.14
3941.000	99.133
3940.000	99.128
3939.000	99.124
3938.000	99.121
3937.000	99.117
3936.000	99.112
3935.000	99.108
3934.000	99.105
3933.000	99.104
3932.000	99.108
3931.000	99.117
3930.000	99.129
3929.000	99.14
3928.000	99.147
3927.000	99.148
3926.000	99.144
3925.000	99.138
3924.000	99.135
3923.000	99.134
3922.000	99.134
3921.000	99.133
3920.000	99.128
3919.000	99.12
3918.000	99.114
3917.000	99.111
3916.000	99.113
3915.000	99.118
3914.000	99.124
3913.000	99.128
3912.000	99.129
3911.000	99.126
3910.000	99.119
3909.000	99.112
3908.000	99.105
3907.000	99.1
3906.000	99.094
3905.000	99.085
3904.000	99.075
3903.000	99.064
3902.000	99.056
3901.000	99.051
3900.000	99.05
3899.000	99.052
3898.000	99.056
3897.000	99.06
3896.000	99.063
3895.000	99.065
3894.000	99.067
3893.000	99.072
3892.000	99.08
3891.000	99.09
3890.000	99.1
3889.000	99.107
3888.000	99.113
3887.000	99.118
3886.000	99.117
3885.000	99.113
3884.000	99.107
3883.000	99.104
3882.000	99.106
3881.000	99.111
3880.000	99.115
3879.000	99.117
3878.000	99.119
3877.000	99.124
3876.000	99.134
3875.000	99.143
3874.000	99.148
3873.000	99.147
3872.000	99.141
3871.000	99.132
3870.000	99.121
3869.000	99.109
3868.000	99.098
3867.000	99.088
3866.000	99.078
3865.000	99.069
3864.000	99.062
3863.000	99.063
3862.000	99.069
3861.000	99.077
3860.000	99.085
3859.000	99.089
3858.000	99.087
3857.000	99.078
3856.000	99.064
3855.000	99.053
3854.000	99.053
3853.000	99.068
3852.000	99.079
3851.000	99.079
3850.000	99.077
3849.000	99.078
3848.000	99.083
3847.000	99.092
3846.000	99.102
3845.000	99.111
3844.000	99.114
3843.000	99.111
3842.000	99.103
3841.000	99.095
3840.000	99.093
3839.000	99.1
3838.000	99.11
3837.000	99.116
3836.000	99.116
3835.000	99.113
3834.000	99.114
3833.000	99.115
3832.000	99.113
3831.000	99.106
3830.000	99.097
3829.000	99.091
3828.000	99.088
3827.000	99.086
3826.000	99.083
3825.000	99.077
3824.000	99.073
3823.000	99.071
3822.000	99.07
3821.000	99.071
3820.000	99.07
3819.000	99.07
3818.000	99.071
3817.000	99.074
3816.000	99.078
3815.000	99.079
3814.000	99.079
3813.000	99.08
3812.000	99.085
3811.000	99.092
3810.000	99.1
3809.000	99.109
3808.000	99.116
3807.000	99.117
3806.000	99.112
3805.000	99.106
3804.000	99.102
3803.000	99.102
3802.000	99.104
3801.000	99.106
3800.000	99.107
3799.000	99.107
3798.000	99.108
3797.000	99.109
3796.000	99.11
3795.000	99.107
3794.000	99.101
3793.000	99.095
3792.000	99.088
3791.000	99.081
3790.000	99.076
3789.000	99.074
3788.000	99.077
3787.000	99.083
3786.000	99.09
3785.000	99.094
3784.000	99.096
3783.000	99.096
3782.000	99.097
3781.000	99.101
3780.000	99.107
3779.000	99.112
3778.000	99.114
3777.000	99.112
3776.000	99.107
3775.000	99.101
3774.000	99.094
3773.000	99.088
3772.000	99.082
3771.000	99.075
3770.000	99.067
3769.000	99.06
3768.000	99.057
3767.000	99.059
3766.000	99.063
3765.000	99.066
3764.000	99.066
3763.000	99.064
3762.000	99.061
3761.000	99.058
3760.000	99.056
3759.000	99.053
3758.000	99.048
3757.000	99.041
3756.000	99.032
3755.000	99.024
3754.000	99.016
3753.000	99.009
3752.000	99.002
3751.000	98.999
3750.000	98.998
3749.000	98.996
3748.000	98.993
3747.000	98.998
3746.000	99.009
3745.000	99.022
3744.000	99.028
3743.000	99.022
3742.000	99.012
3741.000	99.004
3740.000	99
3739.000	99
3738.000	99.005
3737.000	99.013
3736.000	99.023
3735.000	99.031
3734.000	99.034
3733.000	99.03
3732.000	99.021
3731.000	99.012
3730.000	99.006
3729.000	99.004
3728.000	99.001
3727.000	98.997
3726.000	98.993
3725.000	98.992
3724.000	98.998
3723.000	99.01
3722.000	99.026
3721.000	99.041
3720.000	99.051
3719.000	99.054
3718.000	99.05
3717.000	99.042
3716.000	99.034
3715.000	99.032
3714.000	99.036
3713.000	99.045
3712.000	99.052
3711.000	99.054
3710.000	99.047
3709.000	99.033
3708.000	99.021
3707.000	99.014
3706.000	99.014
3705.000	99.016
3704.000	99.02
3703.000	99.021
3702.000	99.017
3701.000	99.009
3700.000	99
3699.000	98.994
3698.000	98.993
3697.000	98.996
3696.000	99
3695.000	99.005
3694.000	99.009
3693.000	99.013
3692.000	99.014
3691.000	99.009
3690.000	98.997
3689.000	98.977
3688.000	98.949
3687.000	98.919
3686.000	98.892
3685.000	98.874
3684.000	98.861
3683.000	98.852
3682.000	98.846
3681.000	98.841
3680.000	98.837
3679.000	98.83
3678.000	98.82
3677.000	98.803
3676.000	98.779
3675.000	98.751
3674.000	98.723
3673.000	98.702
3672.000	98.691
3671.000	98.688
3670.000	98.69
3669.000	98.69
3668.000	98.683
3667.000	98.674
3666.000	98.666
3665.000	98.661
3664.000	98.659
3663.000	98.656
3662.000	98.654
3661.000	98.651
3660.000	98.648
3659.000	98.644
3658.000	98.636
3657.000	98.625
3656.000	98.609
3655.000	98.593
3654.000	98.579
3653.000	98.571
3652.000	98.562
3651.000	98.544
3650.000	98.516
3649.000	98.496
3648.000	98.497
3647.000	98.499
3646.000	98.494
3645.000	98.485
3644.000	98.474
3643.000	98.463
3642.000	98.451
3641.000	98.439
3640.000	98.425
3639.000	98.409
3638.000	98.394
3637.000	98.379
3636.000	98.367
3635.000	98.356
3634.000	98.343
3633.000	98.326
3632.000	98.307
3631.000	98.282
3630.000	98.251
3629.000	98.218
3628.000	98.188
3627.000	98.164
3626.000	98.145
3625.000	98.129
3624.000	98.112
3623.000	98.095
3622.000	98.077
3621.000	98.059
3620.000	98.038
3619.000	98.014
3618.000	97.986
3617.000	97.957
3616.000	97.929
3615.000	97.904
3614.000	97.879
3613.000	97.855
3612.000	97.833
3611.000	97.814
3610.000	97.799
3609.000	97.79
3608.000	97.784
3607.000	97.777
3606.000	97.768
3605.000	97.758
3604.000	97.749
3603.000	97.741
3602.000	97.73
3601.000	97.712
3600.000	97.686
3599.000	97.655
3598.000	97.622
3597.000	97.593
3596.000	97.569
3595.000	97.551
3594.000	97.536
3593.000	97.519
3592.000	97.499
3591.000	97.475
3590.000	97.45
3589.000	97.422
3588.000	97.392
3587.000	97.363
3586.000	97.338
3585.000	97.315
3584.000	97.295
3583.000	97.277
3582.000	97.259
3581.000	97.242
3580.000	97.223
3579.000	97.203
3578.000	97.18
3577.000	97.154
3576.000	97.125
3575.000	97.092
3574.000	97.055
3573.000	97.017
3572.000	96.983
3571.000	96.957
3570.000	96.939
3569.000	96.925
3568.000	96.904
3567.000	96.874
3566.000	96.835
3565.000	96.791
3564.000	96.747
3563.000	96.706
3562.000	96.672
3561.000	96.643
3560.000	96.619
3559.000	96.596
3558.000	96.571
3557.000	96.546
3556.000	96.519
3555.000	96.491
3554.000	96.461
3553.000	96.425
3552.000	96.387
3551.000	96.348
3550.000	96.314
3549.000	96.282
3548.000	96.252
3547.000	96.219
3546.000	96.184
3545.000	96.148
3544.000	96.116
3543.000	96.086
3542.000	96.058
3541.000	96.029
3540.000	95.996
3539.000	95.961
3538.000	95.925
3537.000	95.89
3536.000	95.859
3535.000	95.832
3534.000	95.805
3533.000	95.777
3532.000	95.748
3531.000	95.718
3530.000	95.688
3529.000	95.658
3528.000	95.628
3527.000	95.597
3526.000	95.567
3525.000	95.539
3524.000	95.515
3523.000	95.493
3522.000	95.475
3521.000	95.457
3520.000	95.439
3519.000	95.42
3518.000	95.4
3517.000	95.379
3516.000	95.357
3515.000	95.335
3514.000	95.313
3513.000	95.29
3512.000	95.267
3511.000	95.243
3510.000	95.219
3509.000	95.196
3508.000	95.177
3507.000	95.16
3506.000	95.145
3505.000	95.129
3504.000	95.113
3503.000	95.095
3502.000	95.076
3501.000	95.057
3500.000	95.037
3499.000	95.02
3498.000	95.006
3497.000	94.998
3496.000	94.992
3495.000	94.985
3494.000	94.975
3493.000	94.961
3492.000	94.947
3491.000	94.933
3490.000	94.918
3489.000	94.899
3488.000	94.876
3487.000	94.851
3486.000	94.827
3485.000	94.804
3484.000	94.783
3483.000	94.759
3482.000	94.735
3481.000	94.713
3480.000	94.696
3479.000	94.684
3478.000	94.675
3477.000	94.666
3476.000	94.655
3475.000	94.643
3474.000	94.631
3473.000	94.62
3472.000	94.608
3471.000	94.592
3470.000	94.575
3469.000	94.559
3468.000	94.546
3467.000	94.537
3466.000	94.53
3465.000	94.524
3464.000	94.519
3463.000	94.515
3462.000	94.512
3461.000	94.508
3460.000	94.502
3459.000	94.492
3458.000	94.48
3457.000	94.466
3456.000	94.451
3455.000	94.435
3454.000	94.42
3453.000	94.406
3452.000	94.396
3451.000	94.389
3450.000	94.384
3449.000	94.378
3448.000	94.369
3447.000	94.358
3446.000	94.346
3445.000	94.334
3444.000	94.325
3443.000	94.319
3442.000	94.314
3441.000	94.31
3440.000	94.306
3439.000	94.303
3438.000	94.299
3437.000	94.294
3436.000	94.287
3435.000	94.277
3434.000	94.268
3433.000	94.263
3432.000	94.263
3431.000	94.268
3430.000	94.273
3429.000	94.275
3428.000	94.272
3427.000	94.264
3426.000	94.253
3425.000	94.244
3424.000	94.237
3423.000	94.236
3422.000	94.237
3421.000	94.239
3420.000	94.239
3419.000	94.235
3418.000	94.229
3417.000	94.225
3416.000	94.223
3415.000	94.226
3414.000	94.229
3413.000	94.23
3412.000	94.228
3411.000	94.224
3410.000	94.22
3409.000	94.217
3408.000	94.216
3407.000	94.218
3406.000	94.221
3405.000	94.224
3404.000	94.227
3403.000	94.229
3402.000	94.231
3401.000	94.234
3400.000	94.235
3399.000	94.235
3398.000	94.231
3397.000	94.225
3396.000	94.22
3395.000	94.219
3394.000	94.224
3393.000	94.234
3392.000	94.247
3391.000	94.259
3390.000	94.268
3389.000	94.273
3388.000	94.275
3387.000	94.276
3386.000	94.275
3385.000	94.275
3384.000	94.276
3383.000	94.279
3382.000	94.283
3381.000	94.287
3380.000	94.291
3379.000	94.295
3378.000	94.299
3377.000	94.304
3376.000	94.306
3375.000	94.308
3374.000	94.308
3373.000	94.31
3372.000	94.316
3371.000	94.327
3370.000	94.343
3369.000	94.362
3368.000	94.381
3367.000	94.396
3366.000	94.404
3365.000	94.404
3364.000	94.399
3363.000	94.393
3362.000	94.389
3361.000	94.387
3360.000	94.388
3359.000	94.393
3358.000	94.4
3357.000	94.409
3356.000	94.418
3355.000	94.429
3354.000	94.44
3353.000	94.451
3352.000	94.461
3351.000	94.467
3350.000	94.47
3349.000	94.472
3348.000	94.477
3347.000	94.486
3346.000	94.497
3345.000	94.507
3344.000	94.512
3343.000	94.513
3342.000	94.51
3341.000	94.506
3340.000	94.502
3339.000	94.503
3338.000	94.509
3337.000	94.518
3336.000	94.527
3335.000	94.535
3334.000	94.539
3333.000	94.54
3332.000	94.542
3331.000	94.546
3330.000	94.552
3329.000	94.561
3328.000	94.569
3327.000	94.577
3326.000	94.585
3325.000	94.593
3324.000	94.602
3323.000	94.613
3322.000	94.626
3321.000	94.638
3320.000	94.648
3319.000	94.654
3318.000	94.657
3317.000	94.658
3316.000	94.66
3315.000	94.663
3314.000	94.667
3313.000	94.67
3312.000	94.674
3311.000	94.679
3310.000	94.684
3309.000	94.688
3308.000	94.69
3307.000	94.69
3306.000	94.691
3305.000	94.694
3304.000	94.7
3303.000	94.707
3302.000	94.715
3301.000	94.721
3300.000	94.726
3299.000	94.73
3298.000	94.736
3297.000	94.744
3296.000	94.753
3295.000	94.763
3294.000	94.772
3293.000	94.78
3292.000	94.784
3291.000	94.789
3290.000	94.794
3289.000	94.802
3288.000	94.81
3287.000	94.817
3286.000	94.82
3285.000	94.821
3284.000	94.822
3283.000	94.826
3282.000	94.831
3281.000	94.835
3280.000	94.836
3279.000	94.834
3278.000	94.83
3277.000	94.827
3276.000	94.826
3275.000	94.828
3274.000	94.835
3273.000	94.846
3272.000	94.86
3271.000	94.873
3270.000	94.882
3269.000	94.885
3268.000	94.883
3267.000	94.878
3266.000	94.873
3265.000	94.869
3264.000	94.868
3263.000	94.869
3262.000	94.874
3261.000	94.879
3260.000	94.885
3259.000	94.89
3258.000	94.895
3257.000	94.901
3256.000	94.908
3255.000	94.916
3254.000	94.926
3253.000	94.937
3252.000	94.949
3251.000	94.962
3250.000	94.973
3249.000	94.98
3248.000	94.983
3247.000	94.98
3246.000	94.976
3245.000	94.971
3244.000	94.969
3243.000	94.97
3242.000	94.974
3241.000	94.98
3240.000	94.988
3239.000	94.993
3238.000	94.995
3237.000	94.994
3236.000	94.99
3235.000	94.987
3234.000	94.986
3233.000	94.988
3232.000	94.992
3231.000	94.997
3230.000	95.003
3229.000	95.009
3228.000	95.016
3227.000	95.023
3226.000	95.028
3225.000	95.031
3224.000	95.034
3223.000	95.036
3222.000	95.039
3221.000	95.041
3220.000	95.043
3219.000	95.043
3218.000	95.045
3217.000	95.049
3216.000	95.056
3215.000	95.066
3214.000	95.076
3213.000	95.085
3212.000	95.092
3211.000	95.098
3210.000	95.103
3209.000	95.106
3208.000	95.105
3207.000	95.102
3206.000	95.097
3205.000	95.094
3204.000	95.094
3203.000	95.098
3202.000	95.105
3201.000	95.111
3200.000	95.117
3199.000	95.121
3198.000	95.125
3197.000	95.129
3196.000	95.132
3195.000	95.136
3194.000	95.141
3193.000	95.147
3192.000	95.154
3191.000	95.161
3190.000	95.166
3189.000	95.167
3188.000	95.168
3187.000	95.171
3186.000	95.176
3185.000	95.18
3184.000	95.183
3183.000	95.184
3182.000	95.186
3181.000	95.191
3180.000	95.201
3179.000	95.216
3178.000	95.232
3177.000	95.247
3176.000	95.256
3175.000	95.258
3174.000	95.255
3173.000	95.251
3172.000	95.251
3171.000	95.255
3170.000	95.262
3169.000	95.268
3168.000	95.274
3167.000	95.28
3166.000	95.287
3165.000	95.296
3164.000	95.305
3163.000	95.311
3162.000	95.313
3161.000	95.313
3160.000	95.311
3159.000	95.311
3158.000	95.314
3157.000	95.322
3156.000	95.335
3155.000	95.351
3154.000	95.363
3153.000	95.371
3152.000	95.374
3151.000	95.373
3150.000	95.373
3149.000	95.374
3148.000	95.377
3147.000	95.38
3146.000	95.384
3145.000	95.387
3144.000	95.391
3143.000	95.396
3142.000	95.405
3141.000	95.417
3140.000	95.429
3139.000	95.439
3138.000	95.446
3137.000	95.45
3136.000	95.452
3135.000	95.454
3134.000	95.454
3133.000	95.454
3132.000	95.452
3131.000	95.451
3130.000	95.454
3129.000	95.461
3128.000	95.472
3127.000	95.483
3126.000	95.492
3125.000	95.496
3124.000	95.498
3123.000	95.497
3122.000	95.498
3121.000	95.501
3120.000	95.505
3119.000	95.51
3118.000	95.514
3117.000	95.515
3116.000	95.514
3115.000	95.512
3114.000	95.513
3113.000	95.518
3112.000	95.526
3111.000	95.535
3110.000	95.541
3109.000	95.54
3108.000	95.531
3107.000	95.517
3106.000	95.502
3105.000	95.491
3104.000	95.484
3103.000	95.48
3102.000	95.475
3101.000	95.469
3100.000	95.461
3099.000	95.451
3098.000	95.44
3097.000	95.425
3096.000	95.408
3095.000	95.39
3094.000	95.373
3093.000	95.358
3092.000	95.344
3091.000	95.328
3090.000	95.31
3089.000	95.292
3088.000	95.274
3087.000	95.256
3086.000	95.24
3085.000	95.225
3084.000	95.213
3083.000	95.205
3082.000	95.201
3081.000	95.197
3080.000	95.194
3079.000	95.191
3078.000	95.19
3077.000	95.192
3076.000	95.199
3075.000	95.213
3074.000	95.232
3073.000	95.254
3072.000	95.275
3071.000	95.293
3070.000	95.306
3069.000	95.315
3068.000	95.319
3067.000	95.32
3066.000	95.318
3065.000	95.312
3064.000	95.305
3063.000	95.297
3062.000	95.29
3061.000	95.285
3060.000	95.282
3059.000	95.278
3058.000	95.271
3057.000	95.263
3056.000	95.253
3055.000	95.245
3054.000	95.24
3053.000	95.237
3052.000	95.236
3051.000	95.235
3050.000	95.232
3049.000	95.227
3048.000	95.221
3047.000	95.215
3046.000	95.21
3045.000	95.207
3044.000	95.204
3043.000	95.197
3042.000	95.187
3041.000	95.174
3040.000	95.16
3039.000	95.146
3038.000	95.132
3037.000	95.117
3036.000	95.098
3035.000	95.075
3034.000	95.049
3033.000	95.018
3032.000	94.984
3031.000	94.949
3030.000	94.914
3029.000	94.879
3028.000	94.842
3027.000	94.8
3026.000	94.755
3025.000	94.707
3024.000	94.656
3023.000	94.603
3022.000	94.548
3021.000	94.489
3020.000	94.424
3019.000	94.351
3018.000	94.271
3017.000	94.184
3016.000	94.093
3015.000	94.001
3014.000	93.905
3013.000	93.805
3012.000	93.698
3011.000	93.583
3010.000	93.463
3009.000	93.339
3008.000	93.212
3007.000	93.081
3006.000	92.942
3005.000	92.793
3004.000	92.635
3003.000	92.47
3002.000	92.303
3001.000	92.132
3000.000	91.954
2999.000	91.767
2998.000	91.569
2997.000	91.364
2996.000	91.153
2995.000	90.942
2994.000	90.729
2993.000	90.514
2992.000	90.291
2991.000	90.061
2990.000	89.824
2989.000	89.585
2988.000	89.344
2987.000	89.104
2986.000	88.862
2985.000	88.617
2984.000	88.366
2983.000	88.108
2982.000	87.842
2981.000	87.57
2980.000	87.29
2979.000	87.004
2978.000	86.71
2977.000	86.407
2976.000	86.093
2975.000	85.772
2974.000	85.445
2973.000	85.118
2972.000	84.792
2971.000	84.467
2970.000	84.142
2969.000	83.821
2968.000	83.504
2967.000	83.198
2966.000	82.903
2965.000	82.621
2964.000	82.353
2963.000	82.1
2962.000	81.865
2961.000	81.649
2960.000	81.452
2959.000	81.272
2958.000	81.109
2957.000	80.963
2956.000	80.834
2955.000	80.723
2954.000	80.629
2953.000	80.55
2952.000	80.48
2951.000	80.417
2950.000	80.355
2949.000	80.294
2948.000	80.229
2947.000	80.158
2946.000	80.077
2945.000	79.985
2944.000	79.883
2943.000	79.774
2942.000	79.661
2941.000	79.547
2940.000	79.433
2939.000	79.32
2938.000	79.21
2937.000	79.105
2936.000	79.007
2935.000	78.92
2934.000	78.848
2933.000	78.796
2932.000	78.767
2931.000	78.762
2930.000	78.781
2929.000	78.823
2928.000	78.889
2927.000	78.982
2926.000	79.101
2925.000	79.244
2924.000	79.406
2923.000	79.582
2922.000	79.766
2921.000	79.959
2920.000	80.157
2919.000	80.361
2918.000	80.567
2917.000	80.772
2916.000	80.973
2915.000	81.171
2914.000	81.365
2913.000	81.556
2912.000	81.742
2911.000	81.925
2910.000	82.105
2909.000	82.281
2908.000	82.452
2907.000	82.618
2906.000	82.777
2905.000	82.928
2904.000	83.075
2903.000	83.219
2902.000	83.361
2901.000	83.499
2900.000	83.633
2899.000	83.762
2898.000	83.885
2897.000	84.003
2896.000	84.117
2895.000	84.225
2894.000	84.329
2893.000	84.427
2892.000	84.521
2891.000	84.608
2890.000	84.687
2889.000	84.755
2888.000	84.812
2887.000	84.856
2886.000	84.887
2885.000	84.9
2884.000	84.894
2883.000	84.868
2882.000	84.821
2881.000	84.755
2880.000	84.67
2879.000	84.566
2878.000	84.444
2877.000	84.306
2876.000	84.16
2875.000	84.018
2874.000	83.889
2873.000	83.785
2872.000	83.713
2871.000	83.676
2870.000	83.677
2869.000	83.715
2868.000	83.791
2867.000	83.904
2866.000	84.047
2865.000	84.211
2864.000	84.384
2863.000	84.556
2862.000	84.723
2861.000	84.883
2860.000	85.035
2859.000	85.178
2858.000	85.313
2857.000	85.44
2856.000	85.559
2855.000	85.669
2854.000	85.773
2853.000	85.873
2852.000	85.973
2851.000	86.078
2850.000	86.194
2849.000	86.325
2848.000	86.471
2847.000	86.634
2846.000	86.814
2845.000	87.011
2844.000	87.227
2843.000	87.459
2842.000	87.705
2841.000	87.962
2840.000	88.226
2839.000	88.494
2838.000	88.763
2837.000	89.03
2836.000	89.293
2835.000	89.553
2834.000	89.809
2833.000	90.063
2832.000	90.314
2831.000	90.563
2830.000	90.811
2829.000	91.056
2828.000	91.299
2827.000	91.537
2826.000	91.769
2825.000	91.994
2824.000	92.208
2823.000	92.412
2822.000	92.605
2821.000	92.788
2820.000	92.962
2819.000	93.126
2818.000	93.279
2817.000	93.421
2816.000	93.551
2815.000	93.672
2814.000	93.784
2813.000	93.889
2812.000	93.989
2811.000	94.084
2810.000	94.174
2809.000	94.259
2808.000	94.337
2807.000	94.408
2806.000	94.474
2805.000	94.537
2804.000	94.596
2803.000	94.655
2802.000	94.714
2801.000	94.774
2800.000	94.835
2799.000	94.894
2798.000	94.949
2797.000	95
2796.000	95.045
2795.000	95.086
2794.000	95.122
2793.000	95.156
2792.000	95.189
2791.000	95.219
2790.000	95.248
2789.000	95.274
2788.000	95.299
2787.000	95.324
2786.000	95.349
2785.000	95.378
2784.000	95.408
2783.000	95.438
2782.000	95.466
2781.000	95.49
2780.000	95.509
2779.000	95.524
2778.000	95.539
2777.000	95.555
2776.000	95.573
2775.000	95.595
2774.000	95.618
2773.000	95.639
2772.000	95.659
2771.000	95.676
2770.000	95.691
2769.000	95.707
2768.000	95.723
2767.000	95.741
2766.000	95.761
2765.000	95.782
2764.000	95.802
2763.000	95.82
2762.000	95.835
2761.000	95.848
2760.000	95.859
2759.000	95.868
2758.000	95.875
2757.000	95.88
2756.000	95.887
2755.000	95.897
2754.000	95.91
2753.000	95.922
2752.000	95.932
2751.000	95.938
2750.000	95.944
2749.000	95.949
2748.000	95.956
2747.000	95.962
2746.000	95.966
2745.000	95.968
2744.000	95.969
2743.000	95.97
2742.000	95.97
2741.000	95.968
2740.000	95.965
2739.000	95.96
2738.000	95.953
2737.000	95.945
2736.000	95.937
2735.000	95.93
2734.000	95.925
2733.000	95.925
2732.000	95.927
2731.000	95.93
2730.000	95.933
2729.000	95.934
2728.000	95.937
2727.000	95.944
2726.000	95.956
2725.000	95.969
2724.000	95.983
2723.000	95.993
2722.000	96.001
2721.000	96.009
2720.000	96.018
2719.000	96.028
2718.000	96.04
2717.000	96.053
2716.000	96.067
2715.000	96.083
2714.000	96.1
2713.000	96.117
2712.000	96.134
2711.000	96.152
2710.000	96.17
2709.000	96.186
2708.000	96.199
2707.000	96.207
2706.000	96.212
2705.000	96.216
2704.000	96.222
2703.000	96.228
2702.000	96.235
2701.000	96.242
2700.000	96.249
2699.000	96.254
2698.000	96.258
2697.000	96.26
2696.000	96.261
2695.000	96.262
2694.000	96.261
2693.000	96.259
2692.000	96.254
2691.000	96.247
2690.000	96.238
2689.000	96.23
2688.000	96.223
2687.000	96.22
2686.000	96.221
2685.000	96.223
2684.000	96.225
2683.000	96.226
2682.000	96.224
2681.000	96.221
2680.000	96.218
2679.000	96.216
2678.000	96.215
2677.000	96.216
2676.000	96.217
2675.000	96.219
2674.000	96.22
2673.000	96.22
2672.000	96.219
2671.000	96.217
2670.000	96.214
2669.000	96.211
2668.000	96.207
2667.000	96.2
2666.000	96.191
2665.000	96.179
2664.000	96.165
2663.000	96.147
2662.000	96.129
2661.000	96.109
2660.000	96.089
2659.000	96.07
2658.000	96.052
2657.000	96.035
2656.000	96.021
2655.000	96.007
2654.000	95.995
2653.000	95.985
2652.000	95.978
2651.000	95.973
2650.000	95.97
2649.000	95.967
2648.000	95.964
2647.000	95.963
2646.000	95.964
2645.000	95.965
2644.000	95.966
2643.000	95.966
2642.000	95.966
2641.000	95.967
2640.000	95.97
2639.000	95.973
2638.000	95.975
2637.000	95.974
2636.000	95.971
2635.000	95.968
2634.000	95.967
2633.000	95.97
2632.000	95.974
2631.000	95.98
2630.000	95.986
2629.000	95.991
2628.000	95.993
2627.000	95.995
2626.000	95.998
2625.000	96.003
2624.000	96.009
2623.000	96.016
2622.000	96.02
2621.000	96.022
2620.000	96.024
2619.000	96.027
2618.000	96.033
2617.000	96.04
2616.000	96.045
2615.000	96.049
2614.000	96.05
2613.000	96.049
2612.000	96.048
2611.000	96.047
2610.000	96.05
2609.000	96.058
2608.000	96.072
2607.000	96.089
2606.000	96.107
2605.000	96.123
2604.000	96.137
2603.000	96.15
2602.000	96.163
2601.000	96.177
2600.000	96.191
2599.000	96.202
2598.000	96.21
2597.000	96.215
2596.000	96.219
2595.000	96.224
2594.000	96.23
2593.000	96.237
2592.000	96.244
2591.000	96.252
2590.000	96.262
2589.000	96.273
2588.000	96.285
2587.000	96.299
2586.000	96.312
2585.000	96.325
2584.000	96.333
2583.000	96.336
2582.000	96.333
2581.000	96.327
2580.000	96.324
2579.000	96.327
2578.000	96.332
2577.000	96.338
2576.000	96.338
2575.000	96.335
2574.000	96.331
2573.000	96.332
2572.000	96.341
2571.000	96.355
2570.000	96.372
2569.000	96.389
2568.000	96.404
2567.000	96.416
2566.000	96.425
2565.000	96.435
2564.000	96.444
2563.000	96.452
2562.000	96.459
2561.000	96.464
2560.000	96.471
2559.000	96.48
2558.000	96.491
2557.000	96.503
2556.000	96.515
2555.000	96.528
2554.000	96.542
2553.000	96.555
2552.000	96.567
2551.000	96.577
2550.000	96.585
2549.000	96.594
2548.000	96.605
2547.000	96.617
2546.000	96.63
2545.000	96.642
2544.000	96.65
2543.000	96.656
2542.000	96.659
2541.000	96.66
2540.000	96.663
2539.000	96.669
2538.000	96.678
2537.000	96.689
2536.000	96.701
2535.000	96.711
2534.000	96.72
2533.000	96.732
2532.000	96.748
2531.000	96.766
2530.000	96.783
2529.000	96.793
2528.000	96.794
2527.000	96.789
2526.000	96.785
2525.000	96.789
2524.000	96.802
2523.000	96.819
2522.000	96.835
2521.000	96.846
2520.000	96.854
2519.000	96.86
2518.000	96.867
2517.000	96.874
2516.000	96.883
2515.000	96.895
2514.000	96.909
2513.000	96.926
2512.000	96.941
2511.000	96.953
2510.000	96.96
2509.000	96.965
2508.000	96.967
2507.000	96.969
2506.000	96.973
2505.000	96.979
2504.000	96.984
2503.000	96.989
2502.000	96.996
2501.000	97.011
2500.000	97.036
2499.000	97.067
2498.000	97.096
2497.000	97.117
2496.000	97.126
2495.000	97.128
2494.000	97.129
2493.000	97.133
2492.000	97.138
2491.000	97.143
2490.000	97.145
2489.000	97.147
2488.000	97.151
2487.000	97.159
2486.000	97.169
2485.000	97.176
2484.000	97.178
2483.000	97.176
2482.000	97.173
2481.000	97.173
2480.000	97.178
2479.000	97.19
2478.000	97.206
2477.000	97.226
2476.000	97.245
2475.000	97.262
2474.000	97.277
2473.000	97.289
2472.000	97.302
2471.000	97.316
2470.000	97.331
2469.000	97.346
2468.000	97.361
2467.000	97.373
2466.000	97.381
2465.000	97.383
2464.000	97.377
2463.000	97.366
2462.000	97.355
2461.000	97.348
2460.000	97.344
2459.000	97.341
2458.000	97.338
2457.000	97.334
2456.000	97.335
2455.000	97.344
2454.000	97.357
2453.000	97.372
2452.000	97.384
2451.000	97.392
2450.000	97.398
2449.000	97.403
2448.000	97.409
2447.000	97.416
2446.000	97.424
2445.000	97.43
2444.000	97.436
2443.000	97.442
2442.000	97.449
2441.000	97.458
2440.000	97.471
2439.000	97.484
2438.000	97.497
2437.000	97.511
2436.000	97.528
2435.000	97.549
2434.000	97.57
2433.000	97.59
2432.000	97.605
2431.000	97.615
2430.000	97.623
2429.000	97.63
2428.000	97.636
2427.000	97.645
2426.000	97.659
2425.000	97.675
2424.000	97.692
2423.000	97.703
2422.000	97.708
2421.000	97.709
2420.000	97.709
2419.000	97.712
2418.000	97.718
2417.000	97.726
2416.000	97.736
2415.000	97.745
2414.000	97.752
2413.000	97.755
2412.000	97.753
2411.000	97.747
2410.000	97.743
2409.000	97.747
2408.000	97.763
2407.000	97.788
2406.000	97.814
2405.000	97.834
2404.000	97.845
2403.000	97.848
2402.000	97.849
2401.000	97.853
2400.000	97.86
2399.000	97.871
2398.000	97.884
2397.000	97.9
2396.000	97.916
2395.000	97.929
2394.000	97.939
2393.000	97.945
2392.000	97.949
2391.000	97.956
2390.000	97.967
2389.000	97.984
2388.000	98.004
2387.000	98.025
2386.000	98.043
2385.000	98.056
2384.000	98.067
2383.000	98.077
2382.000	98.091
2381.000	98.109
2380.000	98.13
2379.000	98.15
2378.000	98.161
2377.000	98.163
2376.000	98.158
2375.000	98.153
2374.000	98.154
2373.000	98.159
2372.000	98.164
2371.000	98.166
2370.000	98.167
2369.000	98.175
2368.000	98.194
2367.000	98.223
2366.000	98.25
2365.000	98.258
2364.000	98.24
2363.000	98.203
2362.000	98.163
2361.000	98.133
2360.000	98.121
2359.000	98.135
2358.000	98.176
2357.000	98.233
2356.000	98.289
2355.000	98.325
2354.000	98.329
2353.000	98.303
2352.000	98.258
2351.000	98.206
2350.000	98.16
2349.000	98.127
2348.000	98.11
2347.000	98.107
2346.000	98.11
2345.000	98.114
2344.000	98.111
2343.000	98.102
2342.000	98.087
2341.000	98.077
2340.000	98.077
2339.000	98.09
2338.000	98.108
2337.000	98.125
2336.000	98.138
2335.000	98.146
2334.000	98.152
2333.000	98.153
2332.000	98.145
2331.000	98.125
2330.000	98.085
2329.000	98.02
2328.000	97.922
2327.000	97.8
2326.000	97.675
2325.000	97.578
2324.000	97.531
2323.000	97.538
2322.000	97.58
2321.000	97.63
2320.000	97.67
2319.000	97.693
2318.000	97.705
2317.000	97.718
2316.000	97.736
2315.000	97.758
2314.000	97.778
2313.000	97.789
2312.000	97.79
2311.000	97.786
2310.000	97.783
2309.000	97.787
2308.000	97.794
2307.000	97.802
2306.000	97.807
2305.000	97.804
2304.000	97.795
2303.000	97.781
2302.000	97.767
2301.000	97.757
2300.000	97.751
2299.000	97.745
2298.000	97.735
2297.000	97.718
2296.000	97.694
2295.000	97.664
2294.000	97.632
2293.000	97.602
2292.000	97.575
2291.000	97.551
2290.000	97.528
2289.000	97.507
2288.000	97.488
2287.000	97.474
2286.000	97.466
2285.000	97.468
2284.000	97.481
2283.000	97.505
2282.000	97.535
2281.000	97.566
2280.000	97.596
2279.000	97.622
2278.000	97.646
2277.000	97.664
2276.000	97.675
2275.000	97.678
2274.000	97.678
2273.000	97.68
2272.000	97.693
2271.000	97.716
2270.000	97.744
2269.000	97.774
2268.000	97.805
2267.000	97.836
2266.000	97.867
2265.000	97.89
2264.000	97.899
2263.000	97.891
2262.000	97.871
2261.000	97.844
2260.000	97.82
2259.000	97.805
2258.000	97.806
2257.000	97.826
2256.000	97.86
2255.000	97.897
2254.000	97.926
2253.000	97.94
2252.000	97.94
2251.000	97.935
2250.000	97.929
2249.000	97.925
2248.000	97.922
2247.000	97.92
2246.000	97.924
2245.000	97.934
2244.000	97.945
2243.000	97.951
2242.000	97.945
2241.000	97.927
2240.000	97.906
2239.000	97.888
2238.000	97.873
2237.000	97.862
2236.000	97.854
2235.000	97.851
2234.000	97.853
2233.000	97.858
2232.000	97.861
2231.000	97.861
2230.000	97.86
2229.000	97.862
2228.000	97.868
2227.000	97.875
2226.000	97.885
2225.000	97.897
2224.000	97.912
2223.000	97.93
2222.000	97.951
2221.000	97.974
2220.000	97.993
2219.000	98.005
2218.000	98.004
2217.000	97.994
2216.000	97.978
2215.000	97.962
2214.000	97.946
2213.000	97.928
2212.000	97.908
2211.000	97.888
2210.000	97.872
2209.000	97.863
2208.000	97.859
2207.000	97.862
2206.000	97.871
2205.000	97.884
2204.000	97.896
2203.000	97.898
2202.000	97.882
2201.000	97.851
2200.000	97.815
2199.000	97.785
2198.000	97.766
2197.000	97.756
2196.000	97.749
2195.000	97.745
2194.000	97.748
2193.000	97.757
2192.000	97.769
2191.000	97.777
2190.000	97.776
2189.000	97.769
2188.000	97.76
2187.000	97.756
2186.000	97.76
2185.000	97.778
2184.000	97.815
2183.000	97.872
2182.000	97.932
2181.000	97.974
2180.000	97.983
2179.000	97.971
2178.000	97.963
2177.000	97.982
2176.000	98.025
2175.000	98.07
2174.000	98.088
2173.000	98.062
2172.000	97.993
2171.000	97.891
2170.000	97.775
2169.000	97.666
2168.000	97.578
2167.000	97.509
2166.000	97.443
2165.000	97.365
2164.000	97.277
2163.000	97.224
2162.000	97.277
2161.000	97.502
2160.000	97.9
2159.000	98.381
2158.000	98.803
2157.000	99.059
2156.000	99.134
2155.000	99.081
2154.000	98.971
2153.000	98.857
2152.000	98.768
2151.000	98.71
2150.000	98.682
2149.000	98.672
2148.000	98.671
2147.000	98.673
2146.000	98.678
2145.000	98.687
2144.000	98.698
2143.000	98.704
2142.000	98.701
2141.000	98.693
2140.000	98.688
2139.000	98.699
2138.000	98.738
2137.000	98.805
2136.000	98.89
2135.000	98.969
2134.000	99.015
2133.000	99.011
2132.000	98.957
2131.000	98.874
2130.000	98.783
2129.000	98.701
2128.000	98.633
2127.000	98.576
2126.000	98.526
2125.000	98.483
2124.000	98.444
2123.000	98.408
2122.000	98.371
2121.000	98.331
2120.000	98.284
2119.000	98.231
2118.000	98.172
2117.000	98.112
2116.000	98.056
2115.000	98.011
2114.000	97.982
2113.000	97.966
2112.000	97.959
2111.000	97.954
2110.000	97.948
2109.000	97.942
2108.000	97.939
2107.000	97.943
2106.000	97.95
2105.000	97.959
2104.000	97.964
2103.000	97.965
2102.000	97.965
2101.000	97.968
2100.000	97.984
2099.000	98.015
2098.000	98.062
2097.000	98.12
2096.000	98.177
2095.000	98.22
2094.000	98.238
2093.000	98.231
2092.000	98.202
2091.000	98.16
2090.000	98.113
2089.000	98.067
2088.000	98.028
2087.000	97.998
2086.000	97.977
2085.000	97.962
2084.000	97.948
2083.000	97.931
2082.000	97.912
2081.000	97.896
2080.000	97.883
2079.000	97.874
2078.000	97.867
2077.000	97.859
2076.000	97.85
2075.000	97.841
2074.000	97.836
2073.000	97.84
2072.000	97.849
2071.000	97.857
2070.000	97.855
2069.000	97.841
2068.000	97.823
2067.000	97.812
2066.000	97.819
2065.000	97.845
2064.000	97.88
2063.000	97.914
2062.000	97.936
2061.000	97.941
2060.000	97.926
2059.000	97.899
2058.000	97.871
2057.000	97.853
2056.000	97.844
2055.000	97.825
2054.000	97.769
2053.000	97.67
2052.000	97.553
2051.000	97.463
2050.000	97.44
2049.000	97.489
2048.000	97.579
2047.000	97.668
2046.000	97.728
2045.000	97.756
2044.000	97.761
2043.000	97.753
2042.000	97.733
2041.000	97.702
2040.000	97.666
2039.000	97.637
2038.000	97.628
2037.000	97.648
2036.000	97.699
2035.000	97.767
2034.000	97.833
2033.000	97.883
2032.000	97.909
2031.000	97.918
2030.000	97.919
2029.000	97.918
2028.000	97.912
2027.000	97.897
2026.000	97.876
2025.000	97.859
2024.000	97.856
2023.000	97.868
2022.000	97.889
2021.000	97.908
2020.000	97.919
2019.000	97.921
2018.000	97.922
2017.000	97.925
2016.000	97.93
2015.000	97.936
2014.000	97.943
2013.000	97.95
2012.000	97.956
2011.000	97.962
2010.000	97.981
2009.000	98.03
2008.000	98.117
2007.000	98.224
2006.000	98.311
2005.000	98.345
2004.000	98.321
[truncated: 1,453 more rows]
