# Supplementary material for: Cretaceous gnetalean yields first preserved plant gum
Source: Sci Rep. 2020 Feb 25;10:3401. doi: 10.1038/s41598-020-60211-2 (PMC7042272; doi:10.1038/s41598-020-60211-2)
Supplement: Supplementary file 6 — Supplementary data. [file 41598_2020_60211_MOESM6_ESM.csv]

	Sample 033 By Administrator Date Monday March 06 2017
Time	14:19:45
Wavenumbers [1/cm]	Transmittance %
4000.000	96.074
3999.000	96.072
3998.000	96.071
3997.000	96.071
3996.000	96.073
3995.000	96.079
3994.000	96.088
3993.000	96.099
3992.000	96.108
3991.000	96.112
3990.000	96.111
3989.000	96.109
3988.000	96.108
3987.000	96.108
3986.000	96.11
3985.000	96.11
3984.000	96.108
3983.000	96.104
3982.000	96.101
3981.000	96.102
3980.000	96.109
3979.000	96.123
3978.000	96.14
3977.000	96.153
3976.000	96.156
3975.000	96.149
3974.000	96.138
3973.000	96.131
3972.000	96.129
3971.000	96.129
3970.000	96.127
3969.000	96.12
3968.000	96.112
3967.000	96.107
3966.000	96.107
3965.000	96.113
3964.000	96.121
3963.000	96.122
3962.000	96.117
3961.000	96.109
3960.000	96.104
3959.000	96.104
3958.000	96.107
3957.000	96.107
3956.000	96.101
3955.000	96.09
3954.000	96.078
3953.000	96.072
3952.000	96.077
3951.000	96.093
3950.000	96.114
3949.000	96.135
3948.000	96.152
3947.000	96.158
3946.000	96.149
3945.000	96.128
3944.000	96.106
3943.000	96.097
3942.000	96.108
3941.000	96.131
3940.000	96.147
3939.000	96.148
3938.000	96.138
3937.000	96.126
3936.000	96.118
3935.000	96.116
3934.000	96.122
3933.000	96.129
3932.000	96.126
3931.000	96.106
3930.000	96.078
3929.000	96.053
3928.000	96.034
3927.000	96.025
3926.000	96.029
3925.000	96.044
3924.000	96.063
3923.000	96.08
3922.000	96.095
3921.000	96.114
3920.000	96.142
3919.000	96.167
3918.000	96.174
3917.000	96.163
3916.000	96.148
3915.000	96.136
3914.000	96.125
3913.000	96.114
3912.000	96.107
3911.000	96.103
3910.000	96.099
3909.000	96.095
3908.000	96.094
3907.000	96.108
3906.000	96.14
3905.000	96.178
3904.000	96.21
3903.000	96.235
3902.000	96.25
3901.000	96.248
3900.000	96.228
3899.000	96.202
3898.000	96.18
3897.000	96.166
3896.000	96.163
3895.000	96.177
3894.000	96.202
3893.000	96.214
3892.000	96.2
3891.000	96.183
3890.000	96.178
3889.000	96.171
3888.000	96.161
3887.000	96.159
3886.000	96.169
3885.000	96.17
3884.000	96.142
3883.000	96.08
3882.000	96.008
3881.000	95.968
3880.000	95.99
3879.000	96.046
3878.000	96.081
3877.000	96.078
3876.000	96.057
3875.000	96.047
3874.000	96.065
3873.000	96.1
3872.000	96.126
3871.000	96.127
3870.000	96.126
3869.000	96.146
3868.000	96.172
3867.000	96.185
3866.000	96.195
3865.000	96.203
3864.000	96.191
3863.000	96.171
3862.000	96.164
3861.000	96.17
3860.000	96.173
3859.000	96.169
3858.000	96.167
3857.000	96.177
3856.000	96.202
3855.000	96.227
3854.000	96.238
3853.000	96.238
3852.000	96.242
3851.000	96.229
3850.000	96.207
3849.000	96.19
3848.000	96.181
3847.000	96.168
3846.000	96.145
3845.000	96.12
3844.000	96.105
3843.000	96.101
3842.000	96.102
3841.000	96.104
3840.000	96.101
3839.000	96.087
3838.000	96.074
3837.000	96.079
3836.000	96.095
3835.000	96.103
3834.000	96.103
3833.000	96.106
3832.000	96.12
3831.000	96.135
3830.000	96.135
3829.000	96.116
3828.000	96.096
3827.000	96.092
3826.000	96.105
3825.000	96.119
3824.000	96.116
3823.000	96.098
3822.000	96.082
3821.000	96.082
3820.000	96.102
3819.000	96.109
3818.000	96.082
3817.000	96.046
3816.000	96.04
3815.000	96.072
3814.000	96.103
3813.000	96.112
3812.000	96.108
3811.000	96.106
3810.000	96.107
3809.000	96.11
3808.000	96.119
3807.000	96.137
3806.000	96.149
3805.000	96.132
3804.000	96.086
3803.000	96.034
3802.000	95.998
3801.000	96.003
3800.000	96.04
3799.000	96.059
3798.000	96.049
3797.000	96.033
3796.000	96.036
3795.000	96.058
3794.000	96.076
3793.000	96.08
3792.000	96.078
3791.000	96.076
3790.000	96.076
3789.000	96.078
3788.000	96.081
3787.000	96.078
3786.000	96.066
3785.000	96.048
3784.000	96.032
3783.000	96.017
3782.000	95.999
3781.000	95.985
3780.000	95.99
3779.000	96.02
3778.000	96.063
3777.000	96.095
3776.000	96.106
3775.000	96.105
3774.000	96.102
3773.000	96.102
3772.000	96.106
3771.000	96.115
3770.000	96.125
3769.000	96.134
3768.000	96.132
3767.000	96.123
3766.000	96.115
3765.000	96.116
3764.000	96.116
3763.000	96.101
3762.000	96.076
3761.000	96.062
3760.000	96.065
3759.000	96.072
3758.000	96.083
3757.000	96.104
3756.000	96.131
3755.000	96.166
3754.000	96.227
3753.000	96.343
3752.000	96.482
3751.000	96.539
3750.000	96.513
3749.000	96.472
3748.000	96.429
3747.000	96.379
3746.000	96.323
3745.000	96.296
3744.000	96.318
3743.000	96.332
3742.000	96.303
3741.000	96.259
3740.000	96.231
3739.000	96.217
3738.000	96.197
3737.000	96.164
3736.000	96.124
3735.000	96.101
3734.000	96.126
3733.000	96.191
3732.000	96.262
3731.000	96.309
3730.000	96.326
3729.000	96.327
3728.000	96.329
3727.000	96.331
3726.000	96.312
3725.000	96.257
3724.000	96.183
3723.000	96.119
3722.000	96.09
3721.000	96.096
3720.000	96.119
3719.000	96.146
3718.000	96.166
3717.000	96.172
3716.000	96.162
3715.000	96.143
3714.000	96.133
3713.000	96.142
3712.000	96.14
3711.000	96.113
3710.000	96.108
3709.000	96.14
3708.000	96.177
3707.000	96.195
3706.000	96.193
3705.000	96.176
3704.000	96.147
3703.000	96.11
3702.000	96.082
3701.000	96.083
3700.000	96.107
3699.000	96.132
3698.000	96.147
3697.000	96.156
3696.000	96.16
3695.000	96.158
3694.000	96.147
3693.000	96.13
3692.000	96.118
3691.000	96.105
3690.000	96.075
3689.000	96.065
3688.000	96.107
3687.000	96.159
3686.000	96.18
3685.000	96.176
3684.000	96.165
3683.000	96.151
3682.000	96.128
3681.000	96.095
3680.000	96.063
3679.000	96.037
3678.000	96.01
3677.000	95.966
3676.000	95.922
3675.000	95.943
3674.000	96.023
3673.000	96.085
3672.000	96.109
3671.000	96.098
3670.000	96.064
3669.000	96.063
3668.000	96.1
3667.000	96.132
3666.000	96.144
3665.000	96.142
3664.000	96.132
3663.000	96.121
3662.000	96.111
3661.000	96.106
3660.000	96.107
3659.000	96.116
3658.000	96.132
3657.000	96.154
3656.000	96.169
3655.000	96.157
3654.000	96.106
3653.000	96.027
3652.000	95.973
3651.000	96.01
3650.000	96.074
3649.000	96.024
3648.000	95.945
3647.000	95.949
3646.000	96.015
3645.000	96.086
3644.000	96.131
3643.000	96.151
3642.000	96.153
3641.000	96.146
3640.000	96.136
3639.000	96.125
3638.000	96.116
3637.000	96.107
3636.000	96.1
3635.000	96.103
3634.000	96.128
3633.000	96.178
3632.000	96.247
3631.000	96.322
3630.000	96.372
3629.000	96.356
3628.000	96.31
3627.000	96.267
3626.000	96.223
3625.000	96.187
3624.000	96.166
3623.000	96.153
3622.000	96.136
3621.000	96.109
3620.000	96.066
3619.000	96.028
3618.000	96.022
3617.000	96.046
3616.000	96.08
3615.000	96.114
3614.000	96.144
3613.000	96.178
3612.000	96.223
3611.000	96.257
3610.000	96.253
3609.000	96.201
3608.000	96.126
3607.000	96.076
3606.000	96.065
3605.000	96.075
3604.000	96.085
3603.000	96.092
3602.000	96.101
3601.000	96.11
3600.000	96.117
3599.000	96.115
3598.000	96.104
3597.000	96.085
3596.000	96.062
3595.000	96.043
3594.000	96.039
3593.000	96.056
3592.000	96.087
3591.000	96.12
3590.000	96.151
3589.000	96.171
3588.000	96.16
3587.000	96.125
3586.000	96.104
3585.000	96.097
3584.000	96.088
3583.000	96.073
3582.000	96.057
3581.000	96.041
3580.000	96.027
3579.000	96.016
3578.000	96.01
3577.000	96.009
3576.000	96.01
3575.000	96.011
3574.000	96.011
3573.000	96.009
3572.000	96.001
3571.000	95.984
3570.000	95.962
3569.000	95.959
3568.000	95.982
3567.000	96.005
3566.000	96.023
3565.000	96.046
3564.000	96.068
3563.000	96.077
3562.000	96.071
3561.000	96.055
3560.000	96.033
3559.000	96.013
3558.000	96.002
3557.000	96
3556.000	96.004
3555.000	96.006
3554.000	95.997
3553.000	95.974
3552.000	95.95
3551.000	95.945
3550.000	95.961
3549.000	95.988
3548.000	96.017
3547.000	96.034
3546.000	96.031
3545.000	96.011
3544.000	95.985
3543.000	95.962
3542.000	95.946
3541.000	95.94
3540.000	95.943
3539.000	95.95
3538.000	95.953
3537.000	95.946
3536.000	95.937
3535.000	95.935
3534.000	95.943
3533.000	95.955
3532.000	95.965
3531.000	95.973
3530.000	95.981
3529.000	95.991
3528.000	96.003
3527.000	96.017
3526.000	96.029
3525.000	96.03
3524.000	96.012
3523.000	95.979
3522.000	95.946
3521.000	95.926
3520.000	95.917
3519.000	95.915
3518.000	95.914
3517.000	95.914
3516.000	95.916
3515.000	95.915
3514.000	95.912
3513.000	95.905
3512.000	95.898
3511.000	95.892
3510.000	95.884
3509.000	95.876
3508.000	95.872
3507.000	95.878
3506.000	95.896
3505.000	95.926
3504.000	95.955
3503.000	95.965
3502.000	95.953
3501.000	95.93
3500.000	95.906
3499.000	95.887
3498.000	95.872
3497.000	95.86
3496.000	95.852
3495.000	95.852
3494.000	95.859
3493.000	95.867
3492.000	95.871
3491.000	95.868
3490.000	95.86
3489.000	95.85
3488.000	95.842
3487.000	95.835
3486.000	95.829
3485.000	95.827
3484.000	95.831
3483.000	95.842
3482.000	95.854
3481.000	95.858
3480.000	95.853
3479.000	95.841
3478.000	95.824
3477.000	95.809
3476.000	95.801
3475.000	95.804
3474.000	95.812
3473.000	95.821
3472.000	95.825
3471.000	95.826
3470.000	95.826
3469.000	95.826
3468.000	95.826
3467.000	95.828
3466.000	95.83
3465.000	95.835
3464.000	95.842
3463.000	95.85
3462.000	95.853
3461.000	95.85
3460.000	95.842
3459.000	95.834
3458.000	95.828
3457.000	95.824
3456.000	95.819
3455.000	95.81
3454.000	95.797
3453.000	95.784
3452.000	95.773
3451.000	95.767
3450.000	95.767
3449.000	95.774
3448.000	95.785
3447.000	95.796
3446.000	95.804
3445.000	95.804
3444.000	95.797
3443.000	95.784
3442.000	95.77
3441.000	95.762
3440.000	95.763
3439.000	95.769
3438.000	95.774
3437.000	95.772
3436.000	95.766
3435.000	95.758
3434.000	95.753
3433.000	95.751
3432.000	95.75
3431.000	95.751
3430.000	95.753
3429.000	95.756
3428.000	95.763
3427.000	95.773
3426.000	95.786
3425.000	95.799
3424.000	95.81
3423.000	95.817
3422.000	95.814
3421.000	95.8
3420.000	95.781
3419.000	95.763
3418.000	95.754
3417.000	95.753
3416.000	95.759
3415.000	95.762
3414.000	95.76
3413.000	95.752
3412.000	95.743
3411.000	95.738
3410.000	95.735
3409.000	95.732
3408.000	95.731
3407.000	95.733
3406.000	95.738
3405.000	95.742
3404.000	95.742
3403.000	95.739
3402.000	95.732
3401.000	95.724
3400.000	95.716
3399.000	95.709
3398.000	95.707
3397.000	95.711
3396.000	95.721
3395.000	95.735
3394.000	95.748
3393.000	95.757
3392.000	95.761
3391.000	95.761
3390.000	95.761
3389.000	95.764
3388.000	95.766
3387.000	95.763
3386.000	95.753
3385.000	95.74
3384.000	95.732
3383.000	95.733
3382.000	95.735
3381.000	95.733
3380.000	95.724
3379.000	95.712
3378.000	95.701
3377.000	95.692
3376.000	95.685
3375.000	95.678
3374.000	95.673
3373.000	95.673
3372.000	95.681
3371.000	95.696
3370.000	95.715
3369.000	95.732
3368.000	95.744
3367.000	95.751
3366.000	95.756
3365.000	95.759
3364.000	95.759
3363.000	95.756
3362.000	95.748
3361.000	95.739
3360.000	95.733
3359.000	95.731
3358.000	95.733
3357.000	95.735
3356.000	95.733
3355.000	95.727
3354.000	95.719
3353.000	95.711
3352.000	95.707
3351.000	95.712
3350.000	95.723
3349.000	95.734
3348.000	95.741
3347.000	95.741
3346.000	95.735
3345.000	95.727
3344.000	95.718
3343.000	95.711
3342.000	95.703
3341.000	95.694
3340.000	95.685
3339.000	95.68
3338.000	95.68
3337.000	95.684
3336.000	95.689
3335.000	95.692
3334.000	95.693
3333.000	95.693
3332.000	95.694
3331.000	95.698
3330.000	95.706
3329.000	95.719
3328.000	95.731
3327.000	95.74
3326.000	95.74
3325.000	95.732
3324.000	95.72
3323.000	95.71
3322.000	95.705
3321.000	95.704
3320.000	95.706
3319.000	95.707
3318.000	95.707
3317.000	95.707
3316.000	95.709
3315.000	95.713
3314.000	95.719
3313.000	95.73
3312.000	95.743
3311.000	95.754
3310.000	95.756
3309.000	95.745
3308.000	95.728
3307.000	95.713
3306.000	95.702
3305.000	95.695
3304.000	95.69
3303.000	95.688
3302.000	95.689
3301.000	95.69
3300.000	95.691
3299.000	95.69
3298.000	95.688
3297.000	95.689
3296.000	95.692
3295.000	95.698
3294.000	95.701
3293.000	95.699
3292.000	95.698
3291.000	95.7
3290.000	95.707
3289.000	95.712
3288.000	95.713
3287.000	95.711
3286.000	95.711
3285.000	95.715
3284.000	95.721
3283.000	95.724
3282.000	95.72
3281.000	95.713
3280.000	95.708
3279.000	95.71
3278.000	95.718
3277.000	95.725
3276.000	95.726
3275.000	95.718
3274.000	95.704
3273.000	95.693
3272.000	95.691
3271.000	95.699
3270.000	95.708
3269.000	95.709
3268.000	95.703
3267.000	95.694
3266.000	95.69
3265.000	95.694
3264.000	95.702
3263.000	95.708
3262.000	95.707
3261.000	95.701
3260.000	95.696
3259.000	95.697
3258.000	95.703
3257.000	95.711
3256.000	95.717
3255.000	95.72
3254.000	95.721
3253.000	95.721
3252.000	95.722
3251.000	95.723
3250.000	95.722
3249.000	95.718
3248.000	95.713
3247.000	95.706
3246.000	95.7
3245.000	95.696
3244.000	95.698
3243.000	95.708
3242.000	95.723
3241.000	95.736
3240.000	95.745
3239.000	95.749
3238.000	95.749
3237.000	95.744
3236.000	95.736
3235.000	95.731
3234.000	95.73
3233.000	95.732
3232.000	95.734
3231.000	95.734
3230.000	95.731
3229.000	95.722
3228.000	95.711
3227.000	95.7
3226.000	95.696
3225.000	95.7
3224.000	95.713
3223.000	95.73
3222.000	95.747
3221.000	95.755
3220.000	95.754
3219.000	95.749
3218.000	95.745
3217.000	95.744
3216.000	95.745
3215.000	95.744
3214.000	95.74
3213.000	95.736
3212.000	95.735
3211.000	95.738
3210.000	95.742
3209.000	95.743
3208.000	95.742
3207.000	95.739
3206.000	95.737
3205.000	95.735
3204.000	95.732
3203.000	95.733
3202.000	95.739
3201.000	95.75
3200.000	95.762
3199.000	95.767
3198.000	95.763
3197.000	95.751
3196.000	95.74
3195.000	95.735
3194.000	95.736
3193.000	95.739
3192.000	95.742
3191.000	95.747
3190.000	95.755
3189.000	95.765
3188.000	95.776
3187.000	95.789
3186.000	95.8
3185.000	95.805
3184.000	95.806
3183.000	95.808
3182.000	95.814
3181.000	95.822
3180.000	95.825
3179.000	95.82
3178.000	95.812
3177.000	95.805
3176.000	95.799
3175.000	95.796
3174.000	95.794
3173.000	95.792
3172.000	95.788
3171.000	95.783
3170.000	95.778
3169.000	95.772
3168.000	95.765
3167.000	95.759
3166.000	95.755
3165.000	95.755
3164.000	95.764
3163.000	95.78
3162.000	95.801
3161.000	95.818
3160.000	95.83
3159.000	95.835
3158.000	95.836
3157.000	95.834
3156.000	95.832
3155.000	95.832
3154.000	95.834
3153.000	95.833
3152.000	95.829
3151.000	95.825
3150.000	95.825
3149.000	95.834
3148.000	95.848
3147.000	95.864
3146.000	95.879
3145.000	95.891
3144.000	95.899
3143.000	95.904
3142.000	95.905
3141.000	95.901
3140.000	95.893
3139.000	95.886
3138.000	95.882
3137.000	95.881
3136.000	95.885
3135.000	95.888
3134.000	95.886
3133.000	95.876
3132.000	95.863
3131.000	95.856
3130.000	95.86
3129.000	95.869
3128.000	95.877
3127.000	95.882
3126.000	95.885
3125.000	95.89
3124.000	95.896
3123.000	95.902
3122.000	95.903
3121.000	95.9
3120.000	95.897
3119.000	95.899
3118.000	95.906
3117.000	95.915
3116.000	95.92
3115.000	95.922
3114.000	95.922
3113.000	95.922
3112.000	95.923
3111.000	95.924
3110.000	95.927
3109.000	95.929
3108.000	95.932
3107.000	95.937
3106.000	95.942
3105.000	95.949
3104.000	95.957
3103.000	95.964
3102.000	95.967
3101.000	95.963
3100.000	95.953
3099.000	95.94
3098.000	95.927
3097.000	95.918
3096.000	95.916
3095.000	95.92
3094.000	95.927
3093.000	95.931
3092.000	95.932
3091.000	95.932
3090.000	95.934
3089.000	95.937
3088.000	95.94
3087.000	95.946
3086.000	95.953
3085.000	95.96
3084.000	95.966
3083.000	95.97
3082.000	95.973
3081.000	95.973
3080.000	95.971
3079.000	95.969
3078.000	95.969
3077.000	95.971
3076.000	95.976
3075.000	95.983
3074.000	95.99
3073.000	95.996
3072.000	96.001
3071.000	96.007
3070.000	96.012
3069.000	96.011
3068.000	96.005
3067.000	95.996
3066.000	95.989
3065.000	95.987
3064.000	95.99
3063.000	95.995
3062.000	96
3061.000	96.002
3060.000	96.003
3059.000	96.004
3058.000	96.003
3057.000	95.995
3056.000	95.981
3055.000	95.967
3054.000	95.96
3053.000	95.963
3052.000	95.971
3051.000	95.977
3050.000	95.98
3049.000	95.983
3048.000	95.991
3047.000	96.005
3046.000	96.02
3045.000	96.029
3044.000	96.031
3043.000	96.027
3042.000	96.023
3041.000	96.021
3040.000	96.022
3039.000	96.025
3038.000	96.029
3037.000	96.032
3036.000	96.04
3035.000	96.052
3034.000	96.063
3033.000	96.065
3032.000	96.053
3031.000	96.033
3030.000	96.014
3029.000	96.004
3028.000	96.005
3027.000	96.013
3026.000	96.019
3025.000	96.018
3024.000	96.01
3023.000	96
3022.000	95.995
3021.000	95.996
3020.000	96.005
3019.000	96.017
3018.000	96.026
3017.000	96.029
3016.000	96.031
3015.000	96.037
3014.000	96.046
3013.000	96.053
3012.000	96.055
3011.000	96.051
3010.000	96.042
3009.000	96.027
3008.000	96.011
3007.000	95.999
3006.000	95.996
3005.000	96
3004.000	96.002
3003.000	95.998
3002.000	95.986
3001.000	95.97
3000.000	95.956
2999.000	95.95
2998.000	95.949
2997.000	95.949
2996.000	95.943
2995.000	95.929
2994.000	95.907
2993.000	95.882
2992.000	95.862
2991.000	95.849
2990.000	95.839
2989.000	95.827
2988.000	95.811
2987.000	95.799
2986.000	95.793
2985.000	95.792
2984.000	95.789
2983.000	95.784
2982.000	95.778
2981.000	95.776
2980.000	95.779
2979.000	95.784
2978.000	95.789
2977.000	95.793
2976.000	95.799
2975.000	95.805
2974.000	95.81
2973.000	95.81
2972.000	95.807
2971.000	95.801
2970.000	95.794
2969.000	95.788
2968.000	95.785
2967.000	95.786
2966.000	95.789
2965.000	95.787
2964.000	95.783
2963.000	95.779
2962.000	95.78
2961.000	95.783
2960.000	95.788
2959.000	95.789
2958.000	95.785
2957.000	95.779
2956.000	95.778
2955.000	95.785
2954.000	95.795
2953.000	95.801
2952.000	95.802
2951.000	95.8
2950.000	95.797
2949.000	95.791
2948.000	95.786
2947.000	95.785
2946.000	95.791
2945.000	95.8
2944.000	95.811
2943.000	95.823
2942.000	95.832
2941.000	95.835
2940.000	95.832
2939.000	95.828
2938.000	95.824
2937.000	95.82
2936.000	95.816
2935.000	95.812
2934.000	95.812
2933.000	95.816
2932.000	95.823
2931.000	95.832
2930.000	95.834
2929.000	95.826
2928.000	95.81
2927.000	95.795
2926.000	95.785
2925.000	95.78
2924.000	95.778
2923.000	95.778
2922.000	95.78
2921.000	95.782
2920.000	95.786
2919.000	95.791
2918.000	95.798
2917.000	95.804
2916.000	95.809
2915.000	95.813
2914.000	95.819
2913.000	95.824
2912.000	95.828
2911.000	95.83
2910.000	95.827
2909.000	95.82
2908.000	95.817
2907.000	95.825
2906.000	95.839
2905.000	95.852
2904.000	95.857
2903.000	95.858
2902.000	95.855
2901.000	95.851
2900.000	95.847
2899.000	95.844
2898.000	95.842
2897.000	95.838
2896.000	95.834
2895.000	95.832
2894.000	95.829
2893.000	95.824
2892.000	95.817
2891.000	95.809
2890.000	95.799
2889.000	95.783
2888.000	95.764
2887.000	95.747
2886.000	95.732
2885.000	95.713
2884.000	95.688
2883.000	95.66
2882.000	95.634
2881.000	95.611
2880.000	95.594
2879.000	95.587
2878.000	95.59
2877.000	95.599
2876.000	95.611
2875.000	95.623
2874.000	95.633
2873.000	95.638
2872.000	95.638
2871.000	95.636
2870.000	95.634
2869.000	95.632
2868.000	95.635
2867.000	95.647
2866.000	95.666
2865.000	95.687
2864.000	95.702
2863.000	95.712
2862.000	95.714
2861.000	95.711
2860.000	95.708
2859.000	95.712
2858.000	95.721
2857.000	95.73
2856.000	95.736
2855.000	95.741
2854.000	95.743
2853.000	95.743
2852.000	95.744
2851.000	95.751
2850.000	95.767
2849.000	95.787
2848.000	95.804
2847.000	95.817
2846.000	95.825
2845.000	95.828
2844.000	95.83
2843.000	95.839
2842.000	95.861
2841.000	95.892
2840.000	95.923
2839.000	95.946
2838.000	95.96
2837.000	95.969
2836.000	95.977
2835.000	95.986
2834.000	95.993
2833.000	95.998
2832.000	96.002
2831.000	96.008
2830.000	96.014
2829.000	96.02
2828.000	96.028
2827.000	96.039
2826.000	96.051
2825.000	96.06
2824.000	96.068
2823.000	96.075
2822.000	96.082
2821.000	96.085
2820.000	96.085
2819.000	96.083
2818.000	96.081
2817.000	96.078
2816.000	96.075
2815.000	96.075
2814.000	96.078
2813.000	96.087
2812.000	96.101
2811.000	96.117
2810.000	96.128
2809.000	96.128
2808.000	96.118
2807.000	96.106
2806.000	96.099
2805.000	96.1
2804.000	96.107
2803.000	96.12
2802.000	96.136
2801.000	96.151
2800.000	96.163
2799.000	96.171
2798.000	96.171
2797.000	96.166
2796.000	96.159
2795.000	96.159
2794.000	96.166
2793.000	96.178
2792.000	96.19
2791.000	96.202
2790.000	96.208
2789.000	96.207
2788.000	96.202
2787.000	96.196
2786.000	96.19
2785.000	96.184
2784.000	96.18
2783.000	96.179
2782.000	96.18
2781.000	96.183
2780.000	96.187
2779.000	96.195
2778.000	96.206
2777.000	96.216
2776.000	96.218
2775.000	96.212
2774.000	96.198
2773.000	96.182
2772.000	96.172
2771.000	96.171
2770.000	96.176
2769.000	96.182
2768.000	96.19
2767.000	96.202
2766.000	96.213
2765.000	96.221
2764.000	96.226
2763.000	96.229
2762.000	96.231
2761.000	96.231
2760.000	96.231
2759.000	96.235
2758.000	96.243
2757.000	96.249
2756.000	96.25
2755.000	96.249
2754.000	96.247
2753.000	96.245
2752.000	96.246
2751.000	96.25
2750.000	96.256
2749.000	96.259
2748.000	96.258
2747.000	96.254
2746.000	96.248
2745.000	96.24
2744.000	96.235
2743.000	96.235
2742.000	96.241
2741.000	96.248
2740.000	96.253
2739.000	96.258
2738.000	96.261
2737.000	96.262
2736.000	96.26
2735.000	96.259
2734.000	96.26
2733.000	96.262
2732.000	96.265
2731.000	96.269
2730.000	96.274
2729.000	96.277
2728.000	96.279
2727.000	96.287
2726.000	96.298
2725.000	96.306
2724.000	96.308
2723.000	96.304
2722.000	96.299
2721.000	96.292
2720.000	96.288
2719.000	96.287
2718.000	96.289
2717.000	96.289
2716.000	96.286
2715.000	96.284
2714.000	96.286
2713.000	96.292
2712.000	96.299
2711.000	96.305
2710.000	96.307
2709.000	96.303
2708.000	96.296
2707.000	96.291
2706.000	96.29
2705.000	96.293
2704.000	96.299
2703.000	96.308
2702.000	96.32
2701.000	96.33
2700.000	96.334
2699.000	96.331
2698.000	96.324
2697.000	96.318
2696.000	96.316
2695.000	96.321
2694.000	96.33
2693.000	96.335
2692.000	96.335
2691.000	96.336
2690.000	96.341
2689.000	96.348
2688.000	96.352
2687.000	96.351
2686.000	96.349
2685.000	96.346
2684.000	96.345
2683.000	96.347
2682.000	96.35
2681.000	96.354
2680.000	96.356
2679.000	96.355
2678.000	96.351
2677.000	96.344
2676.000	96.338
2675.000	96.335
2674.000	96.332
2673.000	96.326
2672.000	96.317
2671.000	96.312
2670.000	96.313
2669.000	96.318
2668.000	96.323
2667.000	96.326
2666.000	96.324
2665.000	96.318
2664.000	96.311
2663.000	96.303
2662.000	96.293
2661.000	96.278
2660.000	96.264
2659.000	96.257
2658.000	96.255
2657.000	96.253
2656.000	96.25
2655.000	96.248
2654.000	96.248
2653.000	96.246
2652.000	96.241
2651.000	96.235
2650.000	96.229
2649.000	96.222
2648.000	96.214
2647.000	96.207
2646.000	96.202
2645.000	96.198
2644.000	96.197
2643.000	96.199
2642.000	96.202
2641.000	96.202
2640.000	96.198
2639.000	96.192
2638.000	96.182
2637.000	96.168
2636.000	96.154
2635.000	96.147
2634.000	96.151
2633.000	96.16
2632.000	96.168
2631.000	96.173
2630.000	96.173
2629.000	96.168
2628.000	96.159
2627.000	96.154
2626.000	96.151
2625.000	96.148
2624.000	96.141
2623.000	96.133
2622.000	96.127
2621.000	96.125
2620.000	96.124
2619.000	96.123
2618.000	96.117
2617.000	96.105
2616.000	96.091
2615.000	96.081
2614.000	96.076
2613.000	96.071
2612.000	96.065
2611.000	96.062
2610.000	96.058
2609.000	96.05
2608.000	96.035
2607.000	96.018
2606.000	96.003
2605.000	95.991
2604.000	95.985
2603.000	95.986
2602.000	95.989
2601.000	95.987
2600.000	95.982
2599.000	95.981
2598.000	95.986
2597.000	95.994
2596.000	96
2595.000	96.004
2594.000	96.007
2593.000	96.007
2592.000	96.008
2591.000	96.012
2590.000	96.019
2589.000	96.024
2588.000	96.028
2587.000	96.034
2586.000	96.041
2585.000	96.043
2584.000	96.041
2583.000	96.039
2582.000	96.042
2581.000	96.044
2580.000	96.045
2579.000	96.046
2578.000	96.045
2577.000	96.04
2576.000	96.035
2575.000	96.032
2574.000	96.03
2573.000	96.028
2572.000	96.024
2571.000	96.024
2570.000	96.026
2569.000	96.024
2568.000	96.018
2567.000	96.015
2566.000	96.015
2565.000	96.017
2564.000	96.02
2563.000	96.025
2562.000	96.03
2561.000	96.03
2560.000	96.025
2559.000	96.022
2558.000	96.022
2557.000	96.023
2556.000	96.022
2555.000	96.022
2554.000	96.024
2553.000	96.021
2552.000	96.01
2551.000	95.996
2550.000	95.985
2549.000	95.981
2548.000	95.987
2547.000	95.999
2546.000	96.009
2545.000	96.011
2544.000	96.006
2543.000	96.002
2542.000	95.996
2541.000	95.98
2540.000	95.949
2539.000	95.91
2538.000	95.865
2537.000	95.817
2536.000	95.77
2535.000	95.731
2534.000	95.698
2533.000	95.663
2532.000	95.621
2531.000	95.575
2530.000	95.531
2529.000	95.489
2528.000	95.451
2527.000	95.416
2526.000	95.379
2525.000	95.336
2524.000	95.292
2523.000	95.255
2522.000	95.225
2521.000	95.196
2520.000	95.169
2519.000	95.147
2518.000	95.128
2517.000	95.107
2516.000	95.087
2515.000	95.077
2514.000	95.078
2513.000	95.082
2512.000	95.086
2511.000	95.094
2510.000	95.111
2509.000	95.133
2508.000	95.161
2507.000	95.198
2506.000	95.24
2505.000	95.282
2504.000	95.32
2503.000	95.361
2502.000	95.407
2501.000	95.452
2500.000	95.492
2499.000	95.53
2498.000	95.572
2497.000	95.619
2496.000	95.668
2495.000	95.716
2494.000	95.755
2493.000	95.779
2492.000	95.794
2491.000	95.813
2490.000	95.841
2489.000	95.871
2488.000	95.899
2487.000	95.925
2486.000	95.952
2485.000	95.98
2484.000	96.011
2483.000	96.044
2482.000	96.077
2481.000	96.103
2480.000	96.124
2479.000	96.143
2478.000	96.157
2477.000	96.16
2476.000	96.159
2475.000	96.16
2474.000	96.166
2473.000	96.172
2472.000	96.182
2471.000	96.201
2470.000	96.227
2469.000	96.247
2468.000	96.255
2467.000	96.257
2466.000	96.26
2465.000	96.263
2464.000	96.27
2463.000	96.282
2462.000	96.298
2461.000	96.308
2460.000	96.313
2459.000	96.321
2458.000	96.332
2457.000	96.339
2456.000	96.335
2455.000	96.328
2454.000	96.327
2453.000	96.335
2452.000	96.349
2451.000	96.364
2450.000	96.374
2449.000	96.377
2448.000	96.379
2447.000	96.39
2446.000	96.406
2445.000	96.416
2444.000	96.419
2443.000	96.419
2442.000	96.421
2441.000	96.42
2440.000	96.415
2439.000	96.411
2438.000	96.412
2437.000	96.416
2436.000	96.423
2435.000	96.435
2434.000	96.448
2433.000	96.453
2432.000	96.449
2431.000	96.444
2430.000	96.442
2429.000	96.442
2428.000	96.448
2427.000	96.461
2426.000	96.478
2425.000	96.487
2424.000	96.49
2423.000	96.496
2422.000	96.511
2421.000	96.527
2420.000	96.536
2419.000	96.542
2418.000	96.548
2417.000	96.558
2416.000	96.569
2415.000	96.579
2414.000	96.584
2413.000	96.581
2412.000	96.576
2411.000	96.573
2410.000	96.575
2409.000	96.58
2408.000	96.591
2407.000	96.608
2406.000	96.623
2405.000	96.627
2404.000	96.622
2403.000	96.616
2402.000	96.614
2401.000	96.614
2400.000	96.612
2399.000	96.61
2398.000	96.608
2397.000	96.607
2396.000	96.607
2395.000	96.608
2394.000	96.607
2393.000	96.604
2392.000	96.605
2391.000	96.614
2390.000	96.627
2389.000	96.638
2388.000	96.649
2387.000	96.667
2386.000	96.69
2385.000	96.71
2384.000	96.728
2383.000	96.752
2382.000	96.779
2381.000	96.794
2380.000	96.788
2379.000	96.77
2378.000	96.757
2377.000	96.754
2376.000	96.761
2375.000	96.773
2374.000	96.782
2373.000	96.778
2372.000	96.767
2371.000	96.767
2370.000	96.782
2369.000	96.796
2368.000	96.8
2367.000	96.801
2366.000	96.804
2365.000	96.809
2364.000	96.815
2363.000	96.822
2362.000	96.816
2361.000	96.785
2360.000	96.745
2359.000	96.73
2358.000	96.742
2357.000	96.763
2356.000	96.786
2355.000	96.824
2354.000	96.879
2353.000	96.928
2352.000	96.946
2351.000	96.928
2350.000	96.881
2349.000	96.821
2348.000	96.766
2347.000	96.741
2346.000	96.754
2345.000	96.779
2344.000	96.787
2343.000	96.786
2342.000	96.795
2341.000	96.812
2340.000	96.824
2339.000	96.826
2338.000	96.817
2337.000	96.797
2336.000	96.78
2335.000	96.779
2334.000	96.79
2333.000	96.801
2332.000	96.81
2331.000	96.818
2330.000	96.816
2329.000	96.787
2328.000	96.73
2327.000	96.664
2326.000	96.608
2325.000	96.569
2324.000	96.553
2323.000	96.562
2322.000	96.589
2321.000	96.622
2320.000	96.655
2319.000	96.684
2318.000	96.696
2317.000	96.689
2316.000	96.681
2315.000	96.694
2314.000	96.727
2313.000	96.755
2312.000	96.766
2311.000	96.765
2310.000	96.762
2309.000	96.758
2308.000	96.755
2307.000	96.755
2306.000	96.755
2305.000	96.746
2304.000	96.733
2303.000	96.723
2302.000	96.715
2301.000	96.703
2300.000	96.688
2299.000	96.673
2298.000	96.658
2297.000	96.637
2296.000	96.614
2295.000	96.597
2294.000	96.584
2293.000	96.567
2292.000	96.546
2291.000	96.529
2290.000	96.513
2289.000	96.491
2288.000	96.466
2287.000	96.453
2286.000	96.457
2285.000	96.467
2284.000	96.474
2283.000	96.48
2282.000	96.489
2281.000	96.501
2280.000	96.517
2279.000	96.537
2278.000	96.552
2277.000	96.556
2276.000	96.552
2275.000	96.552
2274.000	96.557
2273.000	96.562
2272.000	96.566
2271.000	96.574
2270.000	96.58
2269.000	96.577
2268.000	96.573
2267.000	96.58
2266.000	96.595
2265.000	96.605
2264.000	96.607
2263.000	96.61
2262.000	96.616
2261.000	96.619
2260.000	96.616
2259.000	96.618
2258.000	96.63
2257.000	96.65
2256.000	96.678
2255.000	96.708
2254.000	96.723
2253.000	96.714
2252.000	96.698
2251.000	96.693
2250.000	96.693
2249.000	96.685
2248.000	96.675
2247.000	96.677
2246.000	96.687
2245.000	96.691
2244.000	96.69
2243.000	96.694
2242.000	96.696
2241.000	96.68
2240.000	96.657
2239.000	96.651
2238.000	96.662
2237.000	96.67
2236.000	96.667
2235.000	96.668
2234.000	96.673
2233.000	96.668
2232.000	96.651
2231.000	96.636
2230.000	96.626
2229.000	96.62
2228.000	96.624
2227.000	96.644
2226.000	96.664
2225.000	96.659
2224.000	96.637
2223.000	96.625
2222.000	96.63
2221.000	96.64
2220.000	96.653
2219.000	96.681
2218.000	96.714
2217.000	96.726
2216.000	96.716
2215.000	96.702
2214.000	96.686
2213.000	96.663
2212.000	96.651
2211.000	96.675
2210.000	96.722
2209.000	96.751
2208.000	96.756
2207.000	96.767
2206.000	96.791
2205.000	96.799
2204.000	96.784
2203.000	96.769
2202.000	96.766
2201.000	96.759
2200.000	96.744
2199.000	96.737
2198.000	96.742
2197.000	96.739
2196.000	96.721
2195.000	96.707
2194.000	96.702
2193.000	96.687
2192.000	96.659
2191.000	96.644
2190.000	96.647
2189.000	96.649
2188.000	96.644
2187.000	96.645
2186.000	96.654
2185.000	96.653
2184.000	96.651
2183.000	96.682
2182.000	96.752
2181.000	96.817
2180.000	96.844
2179.000	96.847
2178.000	96.852
2177.000	96.865
2176.000	96.88
2175.000	96.893
2174.000	96.882
2173.000	96.831
2172.000	96.753
2171.000	96.683
2170.000	96.624
2169.000	96.56
2168.000	96.5
2167.000	96.482
2166.000	96.504
2165.000	96.52
2164.000	96.498
2163.000	96.466
2162.000	96.482
2161.000	96.596
2160.000	96.829
2159.000	97.144
2158.000	97.427
2157.000	97.567
2156.000	97.553
2155.000	97.454
2154.000	97.337
2153.000	97.239
2152.000	97.189
2151.000	97.197
2150.000	97.233
2149.000	97.256
2148.000	97.264
2147.000	97.277
2146.000	97.288
2145.000	97.273
2144.000	97.241
2143.000	97.224
2142.000	97.228
2141.000	97.229
2140.000	97.22
2139.000	97.217
2138.000	97.235
2137.000	97.273
2136.000	97.339
2135.000	97.424
2134.000	97.489
2133.000	97.493
2132.000	97.443
2131.000	97.382
2130.000	97.334
2129.000	97.298
2128.000	97.273
2127.000	97.265
2126.000	97.257
2125.000	97.227
2124.000	97.178
2123.000	97.139
2122.000	97.121
2121.000	97.112
2120.000	97.102
2119.000	97.09
2118.000	97.069
2117.000	97.027
2116.000	96.976
2115.000	96.942
2114.000	96.932
2113.000	96.929
2112.000	96.933
2111.000	96.953
2110.000	96.989
2109.000	97.025
2108.000	97.052
2107.000	97.07
2106.000	97.074
2105.000	97.054
2104.000	97.025
2103.000	97.013
2102.000	97.017
2101.000	97.017
2100.000	97.016
2099.000	97.036
2098.000	97.082
2097.000	97.128
2096.000	97.156
2095.000	97.169
2094.000	97.176
2093.000	97.176
2092.000	97.173
2091.000	97.169
2090.000	97.155
2089.000	97.119
2088.000	97.079
2087.000	97.064
2086.000	97.068
2085.000	97.067
2084.000	97.051
2083.000	97.038
2082.000	97.034
2081.000	97.03
2080.000	97.029
2079.000	97.04
2078.000	97.055
2077.000	97.052
2076.000	97.031
2075.000	97.016
2074.000	97.016
2073.000	97.021
2072.000	97.028
2071.000	97.04
2070.000	97.049
2069.000	97.046
2068.000	97.048
2067.000	97.074
2066.000	97.102
2065.000	97.095
2064.000	97.06
2063.000	97.041
2062.000	97.051
2061.000	97.066
2060.000	97.073
2059.000	97.087
2058.000	97.106
2057.000	97.113
2056.000	97.107
2055.000	97.099
2054.000	97.072
2053.000	97.003
2052.000	96.917
2051.000	96.88
2050.000	96.914
2049.000	96.979
2048.000	97.027
2047.000	97.058
2046.000	97.079
2045.000	97.082
2044.000	97.081
2043.000	97.1
2042.000	97.127
2041.000	97.116
2040.000	97.067
2039.000	97.03
2038.000	97.029
2037.000	97.041
2036.000	97.06
2035.000	97.108
2034.000	97.182
2033.000	97.238
2032.000	97.253
2031.000	97.25
2030.000	97.24
2029.000	97.213
2028.000	97.188
2027.000	97.201
2026.000	97.248
2025.000	97.289
2024.000	97.324
2023.000	97.381
2022.000	97.445
2021.000	97.465
2020.000	97.435
2019.000	97.41
2018.000	97.412
2017.000	97.412
2016.000	97.391
2015.000	97.372
2014.000	97.356
2013.000	97.322
2012.000	97.282
2011.000	97.273
2010.000	97.3
2009.000	97.334
2008.000	97.375
2007.000	97.448
2006.000	97.533
2005.000	97.577
2004.000	97.57
[truncated: 1,353 more rows]
