# Supplementary material for: Cretaceous gnetalean yields first preserved plant gum
Source: Sci Rep. 2020 Feb 25;10:3401. doi: 10.1038/s41598-020-60211-2 (PMC7042272; doi:10.1038/s41598-020-60211-2)
Supplement: Supplementary file 7 — Supplementary data. [file 41598_2020_60211_MOESM7_ESM.csv]

	Sample 023 By Administrator Date Monday March 06 2017
Time	14:04:31
Wavenumbers [1/cm]	Transmittance %
4000.000	96.053
3999.000	96.053
3998.000	96.052
3997.000	96.051
3996.000	96.048
3995.000	96.047
3994.000	96.051
3993.000	96.061
3992.000	96.076
3991.000	96.088
3990.000	96.094
3989.000	96.094
3988.000	96.091
3987.000	96.088
3986.000	96.088
3985.000	96.089
3984.000	96.089
3983.000	96.085
3982.000	96.08
3981.000	96.078
3980.000	96.085
3979.000	96.099
3978.000	96.119
3977.000	96.135
3976.000	96.141
3975.000	96.135
3974.000	96.122
3973.000	96.11
3972.000	96.104
3971.000	96.102
3970.000	96.101
3969.000	96.097
3968.000	96.091
3967.000	96.084
3966.000	96.078
3965.000	96.078
3964.000	96.082
3963.000	96.085
3962.000	96.084
3961.000	96.08
3960.000	96.078
3959.000	96.081
3958.000	96.086
3957.000	96.091
3956.000	96.092
3955.000	96.086
3954.000	96.079
3953.000	96.075
3952.000	96.082
3951.000	96.1
3950.000	96.123
3949.000	96.143
3948.000	96.152
3947.000	96.148
3946.000	96.129
3945.000	96.105
3944.000	96.089
3943.000	96.091
3942.000	96.111
3941.000	96.138
3940.000	96.156
3939.000	96.159
3938.000	96.153
3937.000	96.144
3936.000	96.136
3935.000	96.13
3934.000	96.128
3933.000	96.127
3932.000	96.121
3931.000	96.107
3930.000	96.088
3929.000	96.07
3928.000	96.055
3927.000	96.046
3926.000	96.052
3925.000	96.071
3924.000	96.092
3923.000	96.109
3922.000	96.123
3921.000	96.142
3920.000	96.169
3919.000	96.191
3918.000	96.194
3917.000	96.179
3916.000	96.16
3915.000	96.145
3914.000	96.136
3913.000	96.131
3912.000	96.131
3911.000	96.131
3910.000	96.125
3909.000	96.116
3908.000	96.112
3907.000	96.126
3906.000	96.162
3905.000	96.204
3904.000	96.233
3903.000	96.243
3902.000	96.239
3901.000	96.228
3900.000	96.215
3899.000	96.208
3898.000	96.207
3897.000	96.209
3896.000	96.213
3895.000	96.222
3894.000	96.234
3893.000	96.236
3892.000	96.222
3891.000	96.206
3890.000	96.2
3889.000	96.196
3888.000	96.196
3887.000	96.208
3886.000	96.224
3885.000	96.218
3884.000	96.177
3883.000	96.11
3882.000	96.048
3881.000	96.03
3880.000	96.067
3879.000	96.123
3878.000	96.15
3877.000	96.138
3876.000	96.109
3875.000	96.095
3874.000	96.112
3873.000	96.149
3872.000	96.181
3871.000	96.193
3870.000	96.196
3869.000	96.207
3868.000	96.218
3867.000	96.224
3866.000	96.238
3865.000	96.257
3864.000	96.257
3863.000	96.238
3862.000	96.225
3861.000	96.222
3860.000	96.224
3859.000	96.225
3858.000	96.226
3857.000	96.227
3856.000	96.228
3855.000	96.228
3854.000	96.238
3853.000	96.25
3852.000	96.259
3851.000	96.256
3850.000	96.248
3849.000	96.247
3848.000	96.252
3847.000	96.253
3846.000	96.245
3845.000	96.231
3844.000	96.218
3843.000	96.208
3842.000	96.204
3841.000	96.205
3840.000	96.205
3839.000	96.193
3838.000	96.179
3837.000	96.183
3836.000	96.2
3835.000	96.209
3834.000	96.207
3833.000	96.204
3832.000	96.212
3831.000	96.224
3830.000	96.228
3829.000	96.22
3828.000	96.215
3827.000	96.223
3826.000	96.242
3825.000	96.257
3824.000	96.257
3823.000	96.25
3822.000	96.253
3821.000	96.263
3820.000	96.273
3819.000	96.262
3818.000	96.219
3817.000	96.166
3816.000	96.142
3815.000	96.159
3814.000	96.189
3813.000	96.21
3812.000	96.225
3811.000	96.236
3810.000	96.242
3809.000	96.243
3808.000	96.246
3807.000	96.252
3806.000	96.252
3805.000	96.231
3804.000	96.197
3803.000	96.173
3802.000	96.167
3801.000	96.18
3800.000	96.203
3799.000	96.21
3798.000	96.197
3797.000	96.18
3796.000	96.175
3795.000	96.178
3794.000	96.175
3793.000	96.165
3792.000	96.158
3791.000	96.16
3790.000	96.172
3789.000	96.187
3788.000	96.199
3787.000	96.204
3786.000	96.196
3785.000	96.179
3784.000	96.162
3783.000	96.146
3782.000	96.13
3781.000	96.118
3780.000	96.12
3779.000	96.139
3778.000	96.169
3777.000	96.199
3776.000	96.222
3775.000	96.237
3774.000	96.244
3773.000	96.242
3772.000	96.238
3771.000	96.241
3770.000	96.249
3769.000	96.252
3768.000	96.243
3767.000	96.229
3766.000	96.223
3765.000	96.227
3764.000	96.229
3763.000	96.217
3762.000	96.197
3761.000	96.186
3760.000	96.189
3759.000	96.194
3758.000	96.202
3757.000	96.22
3756.000	96.25
3755.000	96.287
3754.000	96.343
3753.000	96.442
3752.000	96.563
3751.000	96.619
3750.000	96.601
3749.000	96.564
3748.000	96.522
3747.000	96.473
3746.000	96.422
3745.000	96.4
3744.000	96.418
3743.000	96.433
3742.000	96.422
3741.000	96.404
3740.000	96.393
3739.000	96.385
3738.000	96.368
3737.000	96.345
3736.000	96.319
3735.000	96.298
3734.000	96.305
3733.000	96.343
3732.000	96.39
3731.000	96.426
3730.000	96.445
3729.000	96.455
3728.000	96.463
3727.000	96.463
3726.000	96.439
3725.000	96.388
3724.000	96.328
3723.000	96.281
3722.000	96.259
3721.000	96.256
3720.000	96.256
3719.000	96.254
3718.000	96.248
3717.000	96.242
3716.000	96.233
3715.000	96.228
3714.000	96.238
3713.000	96.265
3712.000	96.272
3711.000	96.236
3710.000	96.208
3709.000	96.213
3708.000	96.228
3707.000	96.231
3706.000	96.214
3705.000	96.18
3704.000	96.132
3703.000	96.083
3702.000	96.049
3701.000	96.044
3700.000	96.061
3699.000	96.08
3698.000	96.094
3697.000	96.103
3696.000	96.105
3695.000	96.096
3694.000	96.074
3693.000	96.048
3692.000	96.031
3691.000	96.023
3690.000	96.004
3689.000	95.988
3688.000	96.002
3687.000	96.019
3686.000	96.018
3685.000	96.002
3684.000	95.985
3683.000	95.968
3682.000	95.946
3681.000	95.919
3680.000	95.892
3679.000	95.862
3678.000	95.815
3677.000	95.737
3676.000	95.651
3675.000	95.624
3674.000	95.656
3673.000	95.683
3672.000	95.683
3671.000	95.647
3670.000	95.582
3669.000	95.539
3668.000	95.531
3667.000	95.529
3666.000	95.516
3665.000	95.493
3664.000	95.463
3663.000	95.429
3662.000	95.395
3661.000	95.366
3660.000	95.341
3659.000	95.321
3658.000	95.302
3657.000	95.283
3656.000	95.257
3655.000	95.215
3654.000	95.146
3653.000	95.054
3652.000	94.978
3651.000	94.977
3650.000	94.999
3649.000	94.922
3648.000	94.818
3647.000	94.787
3646.000	94.812
3645.000	94.841
3644.000	94.849
3643.000	94.832
3642.000	94.796
3641.000	94.747
3640.000	94.695
3639.000	94.646
3638.000	94.603
3637.000	94.561
3636.000	94.518
3635.000	94.483
3634.000	94.465
3633.000	94.466
3632.000	94.475
3631.000	94.485
3630.000	94.486
3629.000	94.453
3628.000	94.402
3627.000	94.348
3626.000	94.287
3625.000	94.227
3624.000	94.174
3623.000	94.123
3622.000	94.069
3621.000	94.008
3620.000	93.945
3619.000	93.891
3618.000	93.86
3617.000	93.843
3616.000	93.828
3615.000	93.816
3614.000	93.817
3613.000	93.835
3612.000	93.862
3611.000	93.869
3610.000	93.829
3609.000	93.741
3608.000	93.638
3607.000	93.563
3606.000	93.525
3605.000	93.505
3604.000	93.486
3603.000	93.466
3602.000	93.451
3601.000	93.442
3600.000	93.428
3599.000	93.401
3598.000	93.358
3597.000	93.302
3596.000	93.244
3595.000	93.194
3594.000	93.164
3593.000	93.155
3592.000	93.153
3591.000	93.143
3590.000	93.12
3589.000	93.083
3588.000	93.029
3587.000	92.967
3586.000	92.927
3585.000	92.904
3584.000	92.88
3583.000	92.847
3582.000	92.807
3581.000	92.763
3580.000	92.72
3579.000	92.68
3578.000	92.645
3577.000	92.615
3576.000	92.591
3575.000	92.571
3574.000	92.549
3573.000	92.52
3572.000	92.476
3571.000	92.411
3570.000	92.338
3569.000	92.285
3568.000	92.273
3567.000	92.271
3566.000	92.263
3565.000	92.255
3564.000	92.243
3563.000	92.22
3562.000	92.182
3561.000	92.134
3560.000	92.085
3559.000	92.043
3558.000	92.007
3557.000	91.971
3556.000	91.932
3555.000	91.89
3554.000	91.846
3553.000	91.802
3552.000	91.762
3551.000	91.73
3550.000	91.705
3549.000	91.682
3548.000	91.661
3547.000	91.639
3546.000	91.603
3545.000	91.55
3544.000	91.492
3543.000	91.441
3542.000	91.402
3541.000	91.375
3540.000	91.354
3539.000	91.333
3538.000	91.303
3537.000	91.261
3536.000	91.213
3535.000	91.171
3534.000	91.139
3533.000	91.112
3532.000	91.087
3531.000	91.062
3530.000	91.04
3529.000	91.026
3528.000	91.018
3527.000	91.01
3526.000	90.991
3525.000	90.957
3524.000	90.91
3523.000	90.859
3522.000	90.813
3521.000	90.772
3520.000	90.736
3519.000	90.7
3518.000	90.665
3517.000	90.631
3516.000	90.597
3515.000	90.563
3514.000	90.53
3513.000	90.497
3512.000	90.466
3511.000	90.437
3510.000	90.406
3509.000	90.37
3508.000	90.336
3507.000	90.312
3506.000	90.303
3505.000	90.309
3504.000	90.316
3503.000	90.305
3502.000	90.274
3501.000	90.231
3500.000	90.185
3499.000	90.142
3498.000	90.1
3497.000	90.059
3496.000	90.021
3495.000	89.99
3494.000	89.967
3493.000	89.946
3492.000	89.922
3491.000	89.89
3490.000	89.854
3489.000	89.817
3488.000	89.784
3487.000	89.756
3486.000	89.728
3485.000	89.698
3484.000	89.668
3483.000	89.642
3482.000	89.622
3481.000	89.606
3480.000	89.587
3479.000	89.56
3478.000	89.525
3477.000	89.485
3476.000	89.448
3475.000	89.414
3474.000	89.38
3473.000	89.343
3472.000	89.304
3471.000	89.268
3470.000	89.236
3469.000	89.211
3468.000	89.194
3467.000	89.184
3466.000	89.177
3465.000	89.166
3464.000	89.149
3463.000	89.124
3462.000	89.094
3461.000	89.061
3460.000	89.028
3459.000	88.998
3458.000	88.973
3457.000	88.952
3456.000	88.934
3455.000	88.915
3454.000	88.89
3453.000	88.855
3452.000	88.809
3451.000	88.759
3450.000	88.717
3449.000	88.693
3448.000	88.687
3447.000	88.685
3446.000	88.673
3445.000	88.645
3444.000	88.608
3443.000	88.568
3442.000	88.533
3441.000	88.506
3440.000	88.489
3439.000	88.479
3438.000	88.469
3437.000	88.449
3436.000	88.421
3435.000	88.387
3434.000	88.351
3433.000	88.318
3432.000	88.29
3431.000	88.268
3430.000	88.249
3429.000	88.228
3428.000	88.204
3427.000	88.181
3426.000	88.161
3425.000	88.145
3424.000	88.131
3423.000	88.119
3422.000	88.103
3421.000	88.081
3420.000	88.053
3419.000	88.023
3418.000	87.994
3417.000	87.97
3416.000	87.954
3415.000	87.946
3414.000	87.937
3413.000	87.916
3412.000	87.885
3411.000	87.85
3410.000	87.818
3409.000	87.79
3408.000	87.767
3407.000	87.747
3406.000	87.73
3405.000	87.714
3404.000	87.7
3403.000	87.687
3402.000	87.675
3401.000	87.663
3400.000	87.651
3399.000	87.639
3398.000	87.63
3397.000	87.622
3396.000	87.616
3395.000	87.611
3394.000	87.604
3393.000	87.593
3392.000	87.578
3391.000	87.561
3390.000	87.547
3389.000	87.536
3388.000	87.525
3387.000	87.512
3386.000	87.492
3385.000	87.47
3384.000	87.45
3383.000	87.438
3382.000	87.431
3381.000	87.424
3380.000	87.412
3379.000	87.394
3378.000	87.373
3377.000	87.353
3376.000	87.337
3375.000	87.325
3374.000	87.316
3373.000	87.306
3372.000	87.298
3371.000	87.295
3370.000	87.294
3369.000	87.292
3368.000	87.288
3367.000	87.282
3366.000	87.276
3365.000	87.27
3364.000	87.264
3363.000	87.254
3362.000	87.239
3361.000	87.221
3360.000	87.206
3359.000	87.198
3358.000	87.197
3357.000	87.199
3356.000	87.198
3355.000	87.191
3354.000	87.181
3353.000	87.171
3352.000	87.166
3351.000	87.164
3350.000	87.162
3349.000	87.156
3348.000	87.144
3347.000	87.13
3346.000	87.116
3345.000	87.104
3344.000	87.095
3343.000	87.09
3342.000	87.086
3341.000	87.078
3340.000	87.064
3339.000	87.045
3338.000	87.027
3337.000	87.011
3336.000	87.002
3335.000	86.999
3334.000	86.999
3333.000	86.998
3332.000	86.998
3331.000	86.999
3330.000	87.003
3329.000	87.009
3328.000	87.015
3327.000	87.018
3326.000	87.016
3325.000	87.01
3324.000	87.003
3323.000	86.998
3322.000	86.996
3321.000	86.994
3320.000	86.994
3319.000	86.994
3318.000	86.991
3317.000	86.985
3316.000	86.977
3315.000	86.972
3314.000	86.974
3313.000	86.985
3312.000	87
3311.000	87.011
3310.000	87.012
3309.000	87
3308.000	86.981
3307.000	86.963
3306.000	86.952
3305.000	86.946
3304.000	86.942
3303.000	86.937
3302.000	86.929
3301.000	86.918
3300.000	86.907
3299.000	86.897
3298.000	86.886
3297.000	86.877
3296.000	86.873
3295.000	86.876
3294.000	86.885
3293.000	86.899
3292.000	86.912
3291.000	86.922
3290.000	86.926
3289.000	86.924
3288.000	86.918
3287.000	86.911
3286.000	86.906
3285.000	86.905
3284.000	86.907
3283.000	86.911
3282.000	86.916
3281.000	86.919
3280.000	86.922
3279.000	86.925
3278.000	86.933
3277.000	86.942
3276.000	86.953
3275.000	86.961
3274.000	86.968
3273.000	86.975
3272.000	86.983
3271.000	86.989
3270.000	86.988
3269.000	86.982
3268.000	86.977
3267.000	86.98
3266.000	86.99
3265.000	87.003
3264.000	87.017
3263.000	87.032
3262.000	87.046
3261.000	87.061
3260.000	87.075
3259.000	87.087
3258.000	87.098
3257.000	87.11
3256.000	87.125
3255.000	87.142
3254.000	87.16
3253.000	87.177
3252.000	87.191
3251.000	87.205
3250.000	87.218
3249.000	87.231
3248.000	87.245
3247.000	87.258
3246.000	87.267
3245.000	87.272
3244.000	87.279
3243.000	87.292
3242.000	87.312
3241.000	87.334
3240.000	87.354
3239.000	87.37
3238.000	87.38
3237.000	87.386
3236.000	87.391
3235.000	87.397
3234.000	87.404
3233.000	87.412
3232.000	87.422
3231.000	87.433
3230.000	87.444
3229.000	87.448
3228.000	87.445
3227.000	87.441
3226.000	87.443
3225.000	87.457
3224.000	87.48
3223.000	87.509
3222.000	87.535
3221.000	87.554
3220.000	87.565
3219.000	87.572
3218.000	87.581
3217.000	87.594
3216.000	87.61
3215.000	87.63
3214.000	87.648
3213.000	87.662
3212.000	87.673
3211.000	87.683
3210.000	87.695
3209.000	87.709
3208.000	87.721
3207.000	87.732
3206.000	87.743
3205.000	87.756
3204.000	87.771
3203.000	87.786
3202.000	87.802
3201.000	87.819
3200.000	87.838
3199.000	87.859
3198.000	87.876
3197.000	87.888
3196.000	87.899
3195.000	87.911
3194.000	87.926
3193.000	87.944
3192.000	87.965
3191.000	87.987
3190.000	88.009
3189.000	88.03
3188.000	88.053
3187.000	88.08
3186.000	88.111
3185.000	88.139
3184.000	88.161
3183.000	88.179
3182.000	88.197
3181.000	88.216
3180.000	88.236
3179.000	88.255
3178.000	88.274
3177.000	88.294
3176.000	88.313
3175.000	88.332
3174.000	88.353
3173.000	88.375
3172.000	88.398
3171.000	88.421
3170.000	88.44
3169.000	88.455
3168.000	88.468
3167.000	88.483
3166.000	88.501
3165.000	88.523
3164.000	88.546
3163.000	88.57
3162.000	88.593
3161.000	88.619
3160.000	88.649
3159.000	88.684
3158.000	88.72
3157.000	88.753
3156.000	88.781
3155.000	88.806
3154.000	88.828
3153.000	88.846
3152.000	88.862
3151.000	88.879
3150.000	88.903
3149.000	88.933
3148.000	88.967
3147.000	89.002
3146.000	89.031
3145.000	89.054
3144.000	89.074
3143.000	89.094
3142.000	89.116
3141.000	89.14
3140.000	89.165
3139.000	89.189
3138.000	89.206
3137.000	89.214
3136.000	89.22
3135.000	89.23
3134.000	89.245
3133.000	89.26
3132.000	89.275
3131.000	89.293
3130.000	89.31
3129.000	89.326
3128.000	89.34
3127.000	89.354
3126.000	89.37
3125.000	89.388
3124.000	89.407
3123.000	89.43
3122.000	89.453
3121.000	89.475
3120.000	89.496
3119.000	89.522
3118.000	89.552
3117.000	89.58
3116.000	89.6
3115.000	89.611
3114.000	89.619
3113.000	89.628
3112.000	89.64
3111.000	89.656
3110.000	89.671
3109.000	89.683
3108.000	89.692
3107.000	89.701
3106.000	89.714
3105.000	89.732
3104.000	89.753
3103.000	89.774
3102.000	89.791
3101.000	89.801
3100.000	89.806
3099.000	89.807
3098.000	89.808
3097.000	89.811
3096.000	89.819
3095.000	89.832
3094.000	89.844
3093.000	89.85
3092.000	89.853
3091.000	89.855
3090.000	89.859
3089.000	89.862
3088.000	89.867
3087.000	89.881
3086.000	89.903
3085.000	89.927
3084.000	89.945
3083.000	89.957
3082.000	89.965
3081.000	89.972
3080.000	89.982
3079.000	89.993
3078.000	90.005
3077.000	90.017
3076.000	90.03
3075.000	90.046
3074.000	90.063
3073.000	90.078
3072.000	90.092
3071.000	90.104
3070.000	90.115
3069.000	90.123
3068.000	90.128
3067.000	90.135
3066.000	90.143
3065.000	90.15
3064.000	90.154
3063.000	90.158
3062.000	90.165
3061.000	90.175
3060.000	90.19
3059.000	90.206
3058.000	90.222
3057.000	90.232
3056.000	90.236
3055.000	90.24
3054.000	90.25
3053.000	90.27
3052.000	90.294
3051.000	90.316
3050.000	90.334
3049.000	90.349
3048.000	90.368
3047.000	90.391
3046.000	90.415
3045.000	90.435
3044.000	90.45
3043.000	90.464
3042.000	90.478
3041.000	90.493
3040.000	90.508
3039.000	90.524
3038.000	90.541
3037.000	90.557
3036.000	90.573
3035.000	90.587
3034.000	90.599
3033.000	90.607
3032.000	90.612
3031.000	90.618
3030.000	90.624
3029.000	90.631
3028.000	90.639
3027.000	90.647
3026.000	90.654
3025.000	90.658
3024.000	90.662
3023.000	90.668
3022.000	90.677
3021.000	90.684
3020.000	90.692
3019.000	90.7
3018.000	90.709
3017.000	90.715
3016.000	90.718
3015.000	90.72
3014.000	90.72
3013.000	90.715
3012.000	90.701
3011.000	90.68
3010.000	90.652
3009.000	90.622
3008.000	90.591
3007.000	90.56
3006.000	90.531
3005.000	90.505
3004.000	90.481
3003.000	90.455
3002.000	90.42
3001.000	90.372
3000.000	90.315
2999.000	90.252
2998.000	90.184
2997.000	90.111
2996.000	90.033
2995.000	89.949
2994.000	89.856
2993.000	89.753
2992.000	89.643
2991.000	89.529
2990.000	89.408
2989.000	89.278
2988.000	89.137
2987.000	88.994
2986.000	88.851
2985.000	88.707
2984.000	88.556
2983.000	88.395
2982.000	88.225
2981.000	88.046
2980.000	87.86
2979.000	87.666
2978.000	87.462
2977.000	87.245
2976.000	87.017
2975.000	86.781
2974.000	86.539
2973.000	86.292
2972.000	86.041
2971.000	85.784
2970.000	85.524
2969.000	85.263
2968.000	85.008
2967.000	84.764
2966.000	84.529
2965.000	84.3
2964.000	84.08
2963.000	83.875
2962.000	83.689
2961.000	83.525
2960.000	83.381
2959.000	83.254
2958.000	83.14
2957.000	83.038
2956.000	82.949
2955.000	82.875
2954.000	82.812
2953.000	82.755
2952.000	82.7
2951.000	82.641
2950.000	82.574
2949.000	82.495
2948.000	82.402
2947.000	82.296
2946.000	82.176
2945.000	82.039
2944.000	81.883
2943.000	81.707
2942.000	81.509
2941.000	81.289
2940.000	81.048
2939.000	80.79
2938.000	80.519
2937.000	80.238
2936.000	79.952
2935.000	79.668
2934.000	79.391
2933.000	79.122
2932.000	78.863
2931.000	78.613
2930.000	78.374
2929.000	78.147
2928.000	77.936
2927.000	77.746
2926.000	77.581
2925.000	77.445
2924.000	77.344
2923.000	77.281
2922.000	77.259
2921.000	77.282
2920.000	77.359
2919.000	77.497
2918.000	77.699
2917.000	77.963
2916.000	78.282
2915.000	78.639
2914.000	79.011
2913.000	79.375
2912.000	79.72
2911.000	80.042
2910.000	80.344
2909.000	80.627
2908.000	80.895
2907.000	81.15
2906.000	81.391
2905.000	81.617
2904.000	81.831
2903.000	82.037
2902.000	82.234
2901.000	82.417
2900.000	82.592
2899.000	82.764
2898.000	82.937
2897.000	83.109
2896.000	83.275
2895.000	83.433
2894.000	83.583
2893.000	83.725
2892.000	83.859
2891.000	83.985
2890.000	84.102
2889.000	84.211
2888.000	84.316
2887.000	84.415
2886.000	84.503
2885.000	84.573
2884.000	84.624
2883.000	84.657
2882.000	84.672
2881.000	84.669
2880.000	84.648
2879.000	84.614
2878.000	84.573
2877.000	84.525
2876.000	84.47
2875.000	84.407
2874.000	84.336
2873.000	84.256
2872.000	84.17
2871.000	84.087
2870.000	84.015
2869.000	83.958
2868.000	83.916
2867.000	83.884
2866.000	83.85
2865.000	83.806
2864.000	83.745
2863.000	83.665
2862.000	83.56
2861.000	83.428
2860.000	83.275
2859.000	83.11
2858.000	82.94
2857.000	82.769
2856.000	82.601
2855.000	82.447
2854.000	82.318
2853.000	82.233
2852.000	82.218
2851.000	82.304
2850.000	82.508
2849.000	82.822
2848.000	83.22
2847.000	83.667
2846.000	84.129
2845.000	84.583
2844.000	85.019
2843.000	85.438
2842.000	85.844
2841.000	86.233
2840.000	86.597
2839.000	86.932
2838.000	87.239
2837.000	87.52
2836.000	87.778
2835.000	88.015
2834.000	88.232
2833.000	88.434
2832.000	88.624
2831.000	88.804
2830.000	88.975
2829.000	89.132
2828.000	89.277
2827.000	89.414
2826.000	89.542
2825.000	89.66
2824.000	89.769
2823.000	89.87
2822.000	89.966
2821.000	90.059
2820.000	90.147
2819.000	90.23
2818.000	90.305
2817.000	90.371
2816.000	90.433
2815.000	90.499
2814.000	90.572
2813.000	90.646
2812.000	90.719
2811.000	90.787
2810.000	90.848
2809.000	90.9
2808.000	90.946
2807.000	90.987
2806.000	91.027
2805.000	91.068
2804.000	91.113
2803.000	91.165
2802.000	91.221
2801.000	91.276
2800.000	91.327
2799.000	91.375
2798.000	91.418
2797.000	91.455
2796.000	91.488
2795.000	91.522
2794.000	91.562
2793.000	91.606
2792.000	91.649
2791.000	91.687
2790.000	91.717
2789.000	91.74
2788.000	91.76
2787.000	91.782
2786.000	91.806
2785.000	91.831
2784.000	91.855
2783.000	91.878
2782.000	91.9
2781.000	91.92
2780.000	91.942
2779.000	91.97
2778.000	92.001
2777.000	92.03
2776.000	92.052
2775.000	92.067
2774.000	92.078
2773.000	92.084
2772.000	92.093
2771.000	92.106
2770.000	92.125
2769.000	92.145
2768.000	92.166
2767.000	92.189
2766.000	92.212
2765.000	92.232
2764.000	92.249
2763.000	92.265
2762.000	92.281
2761.000	92.296
2760.000	92.311
2759.000	92.327
2758.000	92.344
2757.000	92.359
2756.000	92.373
2755.000	92.386
2754.000	92.398
2753.000	92.406
2752.000	92.414
2751.000	92.426
2750.000	92.44
2749.000	92.449
2748.000	92.455
2747.000	92.458
2746.000	92.461
2745.000	92.461
2744.000	92.46
2743.000	92.46
2742.000	92.463
2741.000	92.468
2740.000	92.476
2739.000	92.489
2738.000	92.501
2737.000	92.507
2736.000	92.507
2735.000	92.507
2734.000	92.511
2733.000	92.516
2732.000	92.524
2731.000	92.535
2730.000	92.548
2729.000	92.56
2728.000	92.57
2727.000	92.583
2726.000	92.601
2725.000	92.619
2724.000	92.633
2723.000	92.644
2722.000	92.653
2721.000	92.661
2720.000	92.67
2719.000	92.685
2718.000	92.703
2717.000	92.719
2716.000	92.732
2715.000	92.745
2714.000	92.759
2713.000	92.77
2712.000	92.779
2711.000	92.79
2710.000	92.804
2709.000	92.818
2708.000	92.829
2707.000	92.836
2706.000	92.842
2705.000	92.85
2704.000	92.862
2703.000	92.876
2702.000	92.89
2701.000	92.899
2700.000	92.907
2699.000	92.915
2698.000	92.924
2697.000	92.933
2696.000	92.945
2695.000	92.963
2694.000	92.982
2693.000	92.994
2692.000	93
2691.000	93.004
2690.000	93.011
2689.000	93.022
2688.000	93.031
2687.000	93.037
2686.000	93.038
2685.000	93.038
2684.000	93.04
2683.000	93.049
2682.000	93.061
2681.000	93.071
2680.000	93.076
2679.000	93.078
2678.000	93.078
2677.000	93.079
2676.000	93.082
2675.000	93.087
2674.000	93.091
2673.000	93.091
2672.000	93.088
2671.000	93.087
2670.000	93.09
2669.000	93.095
2668.000	93.102
2667.000	93.111
2666.000	93.119
2665.000	93.122
2664.000	93.119
2663.000	93.11
2662.000	93.097
2661.000	93.081
2660.000	93.068
2659.000	93.064
2658.000	93.067
2657.000	93.071
2656.000	93.075
2655.000	93.081
2654.000	93.088
2653.000	93.091
2652.000	93.09
2651.000	93.087
2650.000	93.083
2649.000	93.079
2648.000	93.076
2647.000	93.079
2646.000	93.083
2645.000	93.084
2644.000	93.079
2643.000	93.074
2642.000	93.071
2641.000	93.067
2640.000	93.06
2639.000	93.051
2638.000	93.044
2637.000	93.038
2636.000	93.039
2635.000	93.048
2634.000	93.062
2633.000	93.075
2632.000	93.088
2631.000	93.102
2630.000	93.115
2629.000	93.123
2628.000	93.126
2627.000	93.13
2626.000	93.136
2625.000	93.14
2624.000	93.141
2623.000	93.142
2622.000	93.145
2621.000	93.148
2620.000	93.149
2619.000	93.149
2618.000	93.149
2617.000	93.147
2616.000	93.146
2615.000	93.148
2614.000	93.151
2613.000	93.151
2612.000	93.151
2611.000	93.155
2610.000	93.163
2609.000	93.173
2608.000	93.181
2607.000	93.186
2606.000	93.184
2605.000	93.174
2604.000	93.166
2603.000	93.169
2602.000	93.18
2601.000	93.187
2600.000	93.189
2599.000	93.196
2598.000	93.21
2597.000	93.224
2596.000	93.235
2595.000	93.243
2594.000	93.252
2593.000	93.259
2592.000	93.266
2591.000	93.276
2590.000	93.287
2589.000	93.295
2588.000	93.298
2587.000	93.303
2586.000	93.312
2585.000	93.322
2584.000	93.333
2583.000	93.347
2582.000	93.363
2581.000	93.377
2580.000	93.391
2579.000	93.407
2578.000	93.421
2577.000	93.426
2576.000	93.422
2575.000	93.415
2574.000	93.411
2573.000	93.409
2572.000	93.411
2571.000	93.418
2570.000	93.425
2569.000	93.422
2568.000	93.413
2567.000	93.408
2566.000	93.41
2565.000	93.414
2564.000	93.418
2563.000	93.426
2562.000	93.439
2561.000	93.452
2560.000	93.458
2559.000	93.457
2558.000	93.448
2557.000	93.438
2556.000	93.434
2555.000	93.443
2554.000	93.458
2553.000	93.47
2552.000	93.481
2551.000	93.494
2550.000	93.507
2549.000	93.514
2548.000	93.518
2547.000	93.527
2546.000	93.537
2545.000	93.537
2544.000	93.529
2543.000	93.521
2542.000	93.515
2541.000	93.504
2540.000	93.487
2539.000	93.469
2538.000	93.45
2537.000	93.425
2536.000	93.396
2535.000	93.372
2534.000	93.354
2533.000	93.334
2532.000	93.311
2531.000	93.291
2530.000	93.275
2529.000	93.26
2528.000	93.247
2527.000	93.234
2526.000	93.219
2525.000	93.197
2524.000	93.176
2523.000	93.164
2522.000	93.161
2521.000	93.161
2520.000	93.164
2519.000	93.176
2518.000	93.19
2517.000	93.196
2516.000	93.195
2515.000	93.197
2514.000	93.206
2513.000	93.218
2512.000	93.23
2511.000	93.249
2510.000	93.277
2509.000	93.308
2508.000	93.343
2507.000	93.384
2506.000	93.429
2505.000	93.471
2504.000	93.508
2503.000	93.543
2502.000	93.579
2501.000	93.61
2500.000	93.638
2499.000	93.668
2498.000	93.698
2497.000	93.727
2496.000	93.758
2495.000	93.791
2494.000	93.819
2493.000	93.832
2492.000	93.84
2491.000	93.859
2490.000	93.894
2489.000	93.935
2488.000	93.974
2487.000	94.011
2486.000	94.043
2485.000	94.062
2484.000	94.069
2483.000	94.076
2482.000	94.093
2481.000	94.118
2480.000	94.146
2479.000	94.169
2478.000	94.179
2477.000	94.176
2476.000	94.173
2475.000	94.183
2474.000	94.203
2473.000	94.218
2472.000	94.225
2471.000	94.23
2470.000	94.234
2469.000	94.235
2468.000	94.234
2467.000	94.237
2466.000	94.244
2465.000	94.253
2464.000	94.266
2463.000	94.285
2462.000	94.305
2461.000	94.311
2460.000	94.307
2459.000	94.307
2458.000	94.314
2457.000	94.319
2456.000	94.318
2455.000	94.322
2454.000	94.334
2453.000	94.348
2452.000	94.36
2451.000	94.369
2450.000	94.374
2449.000	94.376
2448.000	94.383
2447.000	94.401
2446.000	94.425
2445.000	94.442
2444.000	94.449
2443.000	94.456
2442.000	94.468
2441.000	94.479
2440.000	94.484
2439.000	94.486
2438.000	94.486
2437.000	94.486
2436.000	94.488
2435.000	94.5
2434.000	94.522
2433.000	94.542
2432.000	94.555
2431.000	94.562
2430.000	94.565
2429.000	94.564
2428.000	94.569
2427.000	94.587
2426.000	94.614
2425.000	94.635
2424.000	94.642
2423.000	94.642
2422.000	94.645
2421.000	94.653
2420.000	94.663
2419.000	94.675
2418.000	94.688
2417.000	94.697
2416.000	94.706
2415.000	94.718
2414.000	94.729
2413.000	94.736
2412.000	94.741
2411.000	94.75
2410.000	94.762
2409.000	94.77
2408.000	94.78
2407.000	94.796
2406.000	94.814
2405.000	94.826
2404.000	94.83
2403.000	94.834
2402.000	94.84
2401.000	94.843
2400.000	94.842
2399.000	94.84
2398.000	94.842
2397.000	94.844
2396.000	94.849
2395.000	94.859
2394.000	94.87
2393.000	94.876
2392.000	94.879
2391.000	94.886
2390.000	94.898
2389.000	94.909
2388.000	94.921
2387.000	94.94
2386.000	94.967
2385.000	94.999
2384.000	95.032
2383.000	95.066
2382.000	95.089
2381.000	95.093
2380.000	95.081
2379.000	95.068
2378.000	95.061
2377.000	95.057
2376.000	95.055
2375.000	95.061
2374.000	95.072
2373.000	95.072
2372.000	95.065
2371.000	95.065
2370.000	95.079
2369.000	95.09
2368.000	95.098
2367.000	95.118
2366.000	95.15
2365.000	95.166
2364.000	95.153
2363.000	95.125
2362.000	95.089
2361.000	95.04
2360.000	94.994
2359.000	94.975
2358.000	94.982
2357.000	94.993
2356.000	95.011
2355.000	95.057
2354.000	95.123
2353.000	95.177
2352.000	95.192
2351.000	95.174
2350.000	95.137
2349.000	95.1
2348.000	95.081
2347.000	95.087
2346.000	95.104
2345.000	95.102
2344.000	95.089
2343.000	95.089
2342.000	95.098
2341.000	95.099
2340.000	95.092
2339.000	95.089
2338.000	95.084
2337.000	95.068
2336.000	95.051
2335.000	95.059
2334.000	95.086
2333.000	95.114
2332.000	95.135
2331.000	95.161
2330.000	95.176
2329.000	95.146
2328.000	95.062
2327.000	94.944
2326.000	94.823
2325.000	94.729
2324.000	94.694
2323.000	94.729
2322.000	94.8
2321.000	94.861
2320.000	94.892
2319.000	94.906
2318.000	94.905
2317.000	94.9
2316.000	94.909
2315.000	94.948
2314.000	95.003
2313.000	95.045
2312.000	95.064
2311.000	95.07
2310.000	95.073
2309.000	95.074
2308.000	95.077
2307.000	95.084
2306.000	95.088
2305.000	95.082
2304.000	95.073
2303.000	95.071
2302.000	95.067
2301.000	95.048
2300.000	95.019
2299.000	94.997
2298.000	94.983
2297.000	94.965
2296.000	94.943
2295.000	94.928
2294.000	94.918
2293.000	94.9
2292.000	94.871
2291.000	94.839
2290.000	94.808
2289.000	94.772
2288.000	94.738
2287.000	94.718
2286.000	94.716
2285.000	94.724
2284.000	94.737
2283.000	94.76
2282.000	94.786
2281.000	94.802
2280.000	94.812
2279.000	94.827
2278.000	94.847
2277.000	94.861
2276.000	94.871
2275.000	94.887
2274.000	94.904
2273.000	94.91
2272.000	94.91
2271.000	94.917
2270.000	94.926
2269.000	94.926
2268.000	94.923
2267.000	94.932
2266.000	94.95
2265.000	94.96
2264.000	94.962
2263.000	94.972
2262.000	94.985
2261.000	94.979
2260.000	94.957
2259.000	94.942
2258.000	94.945
2257.000	94.961
2256.000	94.983
2255.000	95.009
2254.000	95.025
2253.000	95.025
2252.000	95.02
2251.000	95.029
2250.000	95.036
2249.000	95.023
2248.000	95.002
2247.000	95.004
2246.000	95.023
2245.000	95.03
2244.000	95.016
2243.000	95.004
2242.000	95
2241.000	94.992
2240.000	94.983
2239.000	94.985
2238.000	94.992
2237.000	94.983
2236.000	94.969
2235.000	94.981
2234.000	95.018
2233.000	95.043
2232.000	95.037
2231.000	95.013
2230.000	94.985
2229.000	94.962
2228.000	94.958
2227.000	94.989
2226.000	95.03
2225.000	95.041
2224.000	95.018
2223.000	94.996
2222.000	94.996
2221.000	95.008
2220.000	95.025
2219.000	95.05
2218.000	95.07
2217.000	95.068
2216.000	95.054
2215.000	95.05
2214.000	95.056
2213.000	95.056
2212.000	95.065
2211.000	95.106
2210.000	95.154
2209.000	95.168
2208.000	95.151
2207.000	95.143
2206.000	95.15
2205.000	95.14
2204.000	95.106
2203.000	95.084
2202.000	95.084
2201.000	95.074
2200.000	95.049
2199.000	95.04
2198.000	95.061
2197.000	95.081
2196.000	95.077
2195.000	95.06
2194.000	95.042
2193.000	95.013
2192.000	94.976
2191.000	94.949
2190.000	94.931
2189.000	94.901
2188.000	94.866
2187.000	94.853
2186.000	94.864
2185.000	94.877
2184.000	94.897
2183.000	94.957
2182.000	95.044
2181.000	95.102
2180.000	95.102
2179.000	95.079
2178.000	95.075
2177.000	95.098
2176.000	95.139
2175.000	95.18
2174.000	95.186
2173.000	95.135
2172.000	95.048
2171.000	94.966
2170.000	94.887
2169.000	94.791
2168.000	94.696
2167.000	94.646
2166.000	94.634
2165.000	94.609
2164.000	94.551
2163.000	94.516
2162.000	94.578
2161.000	94.795
2160.000	95.176
2159.000	95.632
2158.000	95.986
2157.000	96.117
2156.000	96.07
2155.000	95.968
2154.000	95.872
2153.000	95.783
2152.000	95.721
2151.000	95.715
2150.000	95.745
2149.000	95.76
2148.000	95.756
2147.000	95.756
2146.000	95.753
2145.000	95.724
2144.000	95.691
2143.000	95.698
2142.000	95.737
2141.000	95.758
2140.000	95.741
2139.000	95.718
2138.000	95.715
2137.000	95.74
2136.000	95.798
2135.000	95.884
2134.000	95.953
2133.000	95.962
2132.000	95.922
2131.000	95.874
2130.000	95.828
2129.000	95.772
2128.000	95.72
2127.000	95.693
2126.000	95.675
2125.000	95.631
2124.000	95.565
2123.000	95.518
2122.000	95.501
2121.000	95.49
2120.000	95.466
2119.000	95.435
2118.000	95.396
2117.000	95.342
2116.000	95.283
2115.000	95.247
2114.000	95.235
2113.000	95.228
2112.000	95.224
2111.000	95.244
2110.000	95.286
2109.000	95.322
2108.000	95.338
2107.000	95.342
2106.000	95.341
2105.000	95.328
2104.000	95.312
2103.000	95.315
2102.000	95.332
2101.000	95.341
2100.000	95.337
2099.000	95.345
2098.000	95.375
2097.000	95.417
2096.000	95.459
2095.000	95.497
2094.000	95.517
2093.000	95.509
2092.000	95.488
2091.000	95.472
2090.000	95.454
2089.000	95.411
2088.000	95.358
2087.000	95.324
2086.000	95.309
2085.000	95.292
2084.000	95.267
2083.000	95.252
2082.000	95.249
2081.000	95.247
2080.000	95.253
2079.000	95.279
2078.000	95.308
2077.000	95.31
2076.000	95.29
2075.000	95.277
2074.000	95.274
2073.000	95.268
2072.000	95.265
2071.000	95.278
2070.000	95.293
2069.000	95.293
2068.000	95.301
2067.000	95.347
2066.000	95.402
2065.000	95.405
2064.000	95.351
2063.000	95.297
2062.000	95.278
2061.000	95.279
2060.000	95.28
2059.000	95.28
2058.000	95.272
2057.000	95.252
2056.000	95.244
2055.000	95.259
2054.000	95.25
2053.000	95.172
2052.000	95.059
2051.000	95.002
2050.000	95.032
2049.000	95.096
2048.000	95.151
2047.000	95.205
2046.000	95.255
2045.000	95.276
2044.000	95.278
2043.000	95.292
2042.000	95.298
2041.000	95.246
2040.000	95.152
2039.000	95.091
2038.000	95.088
2037.000	95.112
2036.000	95.154
2035.000	95.244
2034.000	95.362
2033.000	95.441
2032.000	95.462
2031.000	95.461
2030.000	95.451
2029.000	95.415
2028.000	95.385
2027.000	95.411
2026.000	95.472
2025.000	95.5
2024.000	95.493
2023.000	95.512
2022.000	95.57
2021.000	95.613
2020.000	95.622
2019.000	95.625
2018.000	95.623
2017.000	95.587
2016.000	95.535
2015.000	95.511
2014.000	95.496
2013.000	95.445
2012.000	95.378
2011.000	95.355
2010.000	95.379
2009.000	95.403
2008.000	95.435
2007.000	95.519
2006.000	95.633
2005.000	95.7
2004.000	95.703
[truncated: 1,353 more rows]
