# Supplementary material for: Cretaceous gnetalean yields first preserved plant gum
Source: Sci Rep. 2020 Feb 25;10:3401. doi: 10.1038/s41598-020-60211-2 (PMC7042272; doi:10.1038/s41598-020-60211-2)
Supplement: Supplementary file 8 — Supplementary data. [file 41598_2020_60211_MOESM8_ESM.csv]

	Sample 024 By Administrator Date Monday March 06 2017
Time	14:05:23
Wavenumbers [1/cm]	Transmittance %
4000.000	95.616
3999.000	95.613
3998.000	95.612
3997.000	95.612
3996.000	95.613
3995.000	95.614
3994.000	95.617
3993.000	95.625
3992.000	95.633
3991.000	95.638
3990.000	95.639
3989.000	95.638
3988.000	95.639
3987.000	95.643
3986.000	95.647
3985.000	95.649
3984.000	95.646
3983.000	95.643
3982.000	95.642
3981.000	95.649
3980.000	95.661
3979.000	95.677
3978.000	95.691
3977.000	95.701
3976.000	95.702
3975.000	95.693
3974.000	95.682
3973.000	95.674
3972.000	95.673
3971.000	95.677
3970.000	95.679
3969.000	95.679
3968.000	95.675
3967.000	95.668
3966.000	95.66
3965.000	95.653
3964.000	95.647
3963.000	95.639
3962.000	95.63
3961.000	95.623
3960.000	95.619
3959.000	95.621
3958.000	95.627
3957.000	95.636
3956.000	95.642
3955.000	95.644
3954.000	95.641
3953.000	95.64
3952.000	95.647
3951.000	95.663
3950.000	95.684
3949.000	95.7
3948.000	95.703
3947.000	95.691
3946.000	95.664
3945.000	95.633
3944.000	95.611
3943.000	95.611
3942.000	95.633
3941.000	95.662
3940.000	95.682
3939.000	95.686
3938.000	95.68
3937.000	95.672
3936.000	95.666
3935.000	95.662
3934.000	95.664
3933.000	95.668
3932.000	95.666
3931.000	95.652
3930.000	95.634
3929.000	95.618
3928.000	95.607
3927.000	95.602
3926.000	95.606
3925.000	95.618
3924.000	95.629
3923.000	95.634
3922.000	95.64
3921.000	95.653
3920.000	95.676
3919.000	95.695
3918.000	95.699
3917.000	95.69
3916.000	95.683
3915.000	95.682
3914.000	95.681
3913.000	95.677
3912.000	95.674
3911.000	95.671
3910.000	95.668
3909.000	95.662
3908.000	95.661
3907.000	95.677
3906.000	95.715
3905.000	95.76
3904.000	95.789
3903.000	95.794
3902.000	95.782
3901.000	95.762
3900.000	95.745
3899.000	95.735
3898.000	95.732
3897.000	95.728
3896.000	95.725
3895.000	95.729
3894.000	95.743
3893.000	95.753
3892.000	95.753
3891.000	95.755
3890.000	95.762
3889.000	95.76
3888.000	95.752
3887.000	95.75
3886.000	95.757
3885.000	95.75
3884.000	95.712
3883.000	95.648
3882.000	95.587
3881.000	95.567
3880.000	95.603
3879.000	95.662
3878.000	95.696
3877.000	95.697
3876.000	95.683
3875.000	95.679
3874.000	95.693
3873.000	95.71
3872.000	95.713
3871.000	95.703
3870.000	95.706
3869.000	95.735
3868.000	95.765
3867.000	95.778
3866.000	95.788
3865.000	95.799
3864.000	95.794
3863.000	95.777
3862.000	95.767
3861.000	95.766
3860.000	95.764
3859.000	95.758
3858.000	95.75
3857.000	95.748
3856.000	95.751
3855.000	95.758
3854.000	95.767
3853.000	95.773
3852.000	95.782
3851.000	95.782
3850.000	95.78
3849.000	95.786
3848.000	95.798
3847.000	95.805
3846.000	95.802
3845.000	95.79
3844.000	95.779
3843.000	95.771
3842.000	95.765
3841.000	95.762
3840.000	95.758
3839.000	95.742
3838.000	95.724
3837.000	95.726
3836.000	95.743
3835.000	95.756
3834.000	95.759
3833.000	95.76
3832.000	95.769
3831.000	95.781
3830.000	95.784
3829.000	95.776
3828.000	95.77
3827.000	95.776
3826.000	95.793
3825.000	95.808
3824.000	95.809
3823.000	95.802
3822.000	95.803
3821.000	95.811
3820.000	95.818
3819.000	95.805
3818.000	95.764
3817.000	95.719
3816.000	95.705
3815.000	95.725
3814.000	95.75
3813.000	95.761
3812.000	95.766
3811.000	95.773
3810.000	95.777
3809.000	95.774
3808.000	95.771
3807.000	95.777
3806.000	95.782
3805.000	95.766
3804.000	95.732
3803.000	95.707
3802.000	95.703
3801.000	95.719
3800.000	95.745
3799.000	95.753
3798.000	95.739
3797.000	95.725
3796.000	95.727
3795.000	95.739
3794.000	95.743
3793.000	95.737
3792.000	95.729
3791.000	95.726
3790.000	95.726
3789.000	95.729
3788.000	95.736
3787.000	95.744
3786.000	95.747
3785.000	95.744
3784.000	95.739
3783.000	95.728
3782.000	95.708
3781.000	95.687
3780.000	95.678
3779.000	95.689
3778.000	95.712
3777.000	95.733
3776.000	95.747
3775.000	95.758
3774.000	95.77
3773.000	95.779
3772.000	95.789
3771.000	95.804
3770.000	95.822
3769.000	95.835
3768.000	95.837
3767.000	95.827
3766.000	95.816
3765.000	95.811
3764.000	95.804
3763.000	95.787
3762.000	95.765
3761.000	95.753
3760.000	95.753
3759.000	95.751
3758.000	95.753
3757.000	95.769
3756.000	95.797
3755.000	95.83
3754.000	95.882
3753.000	95.982
3752.000	96.106
3751.000	96.162
3750.000	96.139
3749.000	96.098
3748.000	96.052
3747.000	95.998
3746.000	95.94
3745.000	95.916
3744.000	95.94
3743.000	95.961
3742.000	95.949
3741.000	95.924
3740.000	95.903
3739.000	95.883
3738.000	95.853
3737.000	95.815
3736.000	95.778
3735.000	95.758
3734.000	95.78
3733.000	95.839
3732.000	95.901
3731.000	95.94
3730.000	95.954
3729.000	95.953
3728.000	95.953
3727.000	95.954
3726.000	95.94
3725.000	95.899
3724.000	95.844
3723.000	95.8
3722.000	95.782
3721.000	95.783
3720.000	95.79
3719.000	95.795
3718.000	95.798
3717.000	95.796
3716.000	95.785
3715.000	95.769
3714.000	95.766
3713.000	95.79
3712.000	95.812
3711.000	95.803
3710.000	95.795
3709.000	95.801
3708.000	95.804
3707.000	95.792
3706.000	95.769
3705.000	95.739
3704.000	95.704
3703.000	95.666
3702.000	95.635
3701.000	95.626
3700.000	95.638
3699.000	95.657
3698.000	95.676
3697.000	95.693
3696.000	95.702
3695.000	95.697
3694.000	95.679
3693.000	95.656
3692.000	95.644
3691.000	95.637
3690.000	95.611
3689.000	95.587
3688.000	95.596
3687.000	95.613
3686.000	95.609
3685.000	95.587
3684.000	95.56
3683.000	95.532
3682.000	95.5
3681.000	95.465
3680.000	95.44
3679.000	95.426
3678.000	95.412
3677.000	95.374
3676.000	95.312
3675.000	95.287
3674.000	95.31
3673.000	95.323
3672.000	95.311
3671.000	95.27
3670.000	95.208
3669.000	95.171
3668.000	95.17
3667.000	95.169
3666.000	95.156
3665.000	95.132
3664.000	95.099
3663.000	95.062
3662.000	95.031
3661.000	95.01
3660.000	95.001
3659.000	94.996
3658.000	94.986
3657.000	94.964
3656.000	94.927
3655.000	94.871
3654.000	94.792
3653.000	94.699
3652.000	94.633
3651.000	94.644
3650.000	94.657
3649.000	94.551
3648.000	94.429
3647.000	94.401
3646.000	94.435
3645.000	94.471
3644.000	94.486
3643.000	94.479
3642.000	94.459
3641.000	94.43
3640.000	94.393
3639.000	94.352
3638.000	94.309
3637.000	94.265
3636.000	94.221
3635.000	94.188
3634.000	94.178
3633.000	94.187
3632.000	94.207
3631.000	94.23
3630.000	94.242
3629.000	94.21
3628.000	94.15
3627.000	94.087
3626.000	94.022
3625.000	93.963
3624.000	93.914
3623.000	93.868
3622.000	93.815
3621.000	93.755
3620.000	93.692
3619.000	93.641
3618.000	93.615
3617.000	93.602
3616.000	93.587
3615.000	93.567
3614.000	93.551
3613.000	93.554
3612.000	93.576
3611.000	93.59
3610.000	93.566
3609.000	93.494
3608.000	93.402
3607.000	93.335
3606.000	93.309
3605.000	93.305
3604.000	93.304
3603.000	93.3
3602.000	93.293
3601.000	93.278
3600.000	93.247
3599.000	93.201
3598.000	93.145
3597.000	93.088
3596.000	93.036
3595.000	92.996
3594.000	92.973
3593.000	92.965
3592.000	92.962
3591.000	92.953
3590.000	92.941
3589.000	92.93
3588.000	92.903
3587.000	92.854
3586.000	92.81
3585.000	92.778
3584.000	92.751
3583.000	92.725
3582.000	92.698
3581.000	92.663
3580.000	92.616
3579.000	92.567
3578.000	92.526
3577.000	92.497
3576.000	92.478
3575.000	92.463
3574.000	92.446
3573.000	92.421
3572.000	92.378
3571.000	92.313
3570.000	92.238
3569.000	92.187
3568.000	92.179
3567.000	92.176
3566.000	92.159
3565.000	92.142
3564.000	92.124
3563.000	92.1
3562.000	92.066
3561.000	92.026
3560.000	91.983
3559.000	91.944
3558.000	91.913
3557.000	91.886
3556.000	91.857
3555.000	91.823
3554.000	91.783
3553.000	91.739
3552.000	91.698
3551.000	91.669
3550.000	91.647
3549.000	91.626
3548.000	91.604
3547.000	91.575
3546.000	91.534
3545.000	91.484
3544.000	91.436
3543.000	91.398
3542.000	91.371
3541.000	91.35
3540.000	91.333
3539.000	91.312
3538.000	91.283
3537.000	91.243
3536.000	91.201
3535.000	91.164
3534.000	91.138
3533.000	91.119
3532.000	91.104
3531.000	91.089
3530.000	91.072
3529.000	91.051
3528.000	91.029
3527.000	91.008
3526.000	90.989
3525.000	90.966
3524.000	90.931
3523.000	90.885
3522.000	90.84
3521.000	90.804
3520.000	90.777
3519.000	90.752
3518.000	90.72
3517.000	90.678
3516.000	90.634
3515.000	90.595
3514.000	90.565
3513.000	90.537
3512.000	90.508
3511.000	90.476
3510.000	90.442
3509.000	90.409
3508.000	90.381
3507.000	90.361
3506.000	90.354
3505.000	90.361
3504.000	90.37
3503.000	90.363
3502.000	90.334
3501.000	90.294
3500.000	90.253
3499.000	90.217
3498.000	90.188
3497.000	90.161
3496.000	90.131
3495.000	90.097
3494.000	90.063
3493.000	90.031
3492.000	90.004
3491.000	89.98
3490.000	89.957
3489.000	89.931
3488.000	89.9
3487.000	89.864
3486.000	89.828
3485.000	89.801
3484.000	89.788
3483.000	89.785
3482.000	89.778
3481.000	89.757
3480.000	89.72
3479.000	89.672
3478.000	89.621
3477.000	89.573
3476.000	89.534
3475.000	89.506
3474.000	89.484
3473.000	89.464
3472.000	89.444
3471.000	89.427
3470.000	89.413
3469.000	89.401
3468.000	89.387
3467.000	89.369
3466.000	89.347
3465.000	89.326
3464.000	89.309
3463.000	89.294
3462.000	89.275
3461.000	89.248
3460.000	89.217
3459.000	89.185
3458.000	89.157
3457.000	89.133
3456.000	89.113
3455.000	89.094
3454.000	89.071
3453.000	89.04
3452.000	89.001
3451.000	88.959
3450.000	88.919
3449.000	88.888
3448.000	88.87
3447.000	88.859
3446.000	88.847
3445.000	88.83
3444.000	88.808
3443.000	88.783
3442.000	88.756
3441.000	88.731
3440.000	88.711
3439.000	88.694
3438.000	88.676
3437.000	88.653
3436.000	88.629
3435.000	88.608
3434.000	88.589
3433.000	88.568
3432.000	88.546
3431.000	88.523
3430.000	88.502
3429.000	88.483
3428.000	88.466
3427.000	88.453
3426.000	88.442
3425.000	88.433
3424.000	88.424
3423.000	88.413
3422.000	88.398
3421.000	88.372
3420.000	88.336
3419.000	88.297
3418.000	88.259
3417.000	88.228
3416.000	88.207
3415.000	88.193
3414.000	88.177
3413.000	88.154
3412.000	88.125
3411.000	88.096
3410.000	88.072
3409.000	88.053
3408.000	88.039
3407.000	88.027
3406.000	88.016
3405.000	88.002
3404.000	87.984
3403.000	87.966
3402.000	87.947
3401.000	87.933
3400.000	87.924
3399.000	87.922
3398.000	87.922
3397.000	87.918
3396.000	87.908
3395.000	87.897
3394.000	87.892
3393.000	87.894
3392.000	87.901
3391.000	87.904
3390.000	87.9
3389.000	87.892
3388.000	87.879
3387.000	87.862
3386.000	87.84
3385.000	87.818
3384.000	87.8
3383.000	87.788
3382.000	87.78
3381.000	87.772
3380.000	87.76
3379.000	87.746
3378.000	87.727
3377.000	87.704
3376.000	87.679
3375.000	87.656
3374.000	87.64
3373.000	87.633
3372.000	87.637
3371.000	87.647
3370.000	87.658
3369.000	87.663
3368.000	87.663
3367.000	87.658
3366.000	87.65
3365.000	87.64
3364.000	87.628
3363.000	87.615
3362.000	87.603
3361.000	87.593
3360.000	87.585
3359.000	87.578
3358.000	87.575
3357.000	87.578
3356.000	87.586
3355.000	87.593
3354.000	87.593
3353.000	87.584
3352.000	87.574
3351.000	87.568
3350.000	87.566
3349.000	87.562
3348.000	87.555
3347.000	87.544
3346.000	87.531
3345.000	87.518
3344.000	87.506
3343.000	87.495
3342.000	87.485
3341.000	87.474
3340.000	87.464
3339.000	87.457
3338.000	87.451
3337.000	87.445
3336.000	87.439
3335.000	87.435
3334.000	87.433
3333.000	87.433
3332.000	87.434
3331.000	87.436
3330.000	87.44
3329.000	87.446
3328.000	87.456
3327.000	87.466
3326.000	87.472
3325.000	87.471
3324.000	87.465
3323.000	87.458
3322.000	87.455
3321.000	87.454
3320.000	87.455
3319.000	87.457
3318.000	87.459
3317.000	87.46
3316.000	87.462
3315.000	87.467
3314.000	87.476
3313.000	87.486
3312.000	87.494
3311.000	87.496
3310.000	87.491
3309.000	87.477
3308.000	87.459
3307.000	87.443
3306.000	87.43
3305.000	87.419
3304.000	87.407
3303.000	87.396
3302.000	87.386
3301.000	87.382
3300.000	87.384
3299.000	87.39
3298.000	87.396
3297.000	87.398
3296.000	87.398
3295.000	87.401
3294.000	87.407
3293.000	87.416
3292.000	87.423
3291.000	87.427
3290.000	87.428
3289.000	87.426
3288.000	87.424
3287.000	87.426
3286.000	87.434
3285.000	87.443
3284.000	87.451
3283.000	87.455
3282.000	87.455
3281.000	87.453
3280.000	87.454
3279.000	87.46
3278.000	87.469
3277.000	87.477
3276.000	87.479
3275.000	87.475
3274.000	87.466
3273.000	87.453
3272.000	87.443
3271.000	87.44
3270.000	87.445
3269.000	87.455
3268.000	87.466
3267.000	87.477
3266.000	87.487
3265.000	87.496
3264.000	87.504
3263.000	87.511
3262.000	87.517
3261.000	87.524
3260.000	87.532
3259.000	87.544
3258.000	87.561
3257.000	87.58
3256.000	87.601
3255.000	87.62
3254.000	87.634
3253.000	87.643
3252.000	87.647
3251.000	87.651
3250.000	87.656
3249.000	87.664
3248.000	87.672
3247.000	87.679
3246.000	87.68
3245.000	87.674
3244.000	87.668
3243.000	87.672
3242.000	87.689
3241.000	87.714
3240.000	87.739
3239.000	87.759
3238.000	87.775
3237.000	87.784
3236.000	87.788
3235.000	87.788
3234.000	87.788
3233.000	87.789
3232.000	87.794
3231.000	87.801
3230.000	87.808
3229.000	87.813
3228.000	87.817
3227.000	87.821
3226.000	87.825
3225.000	87.832
3224.000	87.847
3223.000	87.873
3222.000	87.906
3221.000	87.937
3220.000	87.959
3219.000	87.969
3218.000	87.974
3217.000	87.981
3216.000	87.993
3215.000	88.005
3214.000	88.011
3213.000	88.01
3212.000	88.01
3211.000	88.018
3210.000	88.031
3209.000	88.042
3208.000	88.049
3207.000	88.052
3206.000	88.057
3205.000	88.065
3204.000	88.076
3203.000	88.088
3202.000	88.102
3201.000	88.117
3200.000	88.136
3199.000	88.154
3198.000	88.166
3197.000	88.171
3196.000	88.174
3195.000	88.184
3194.000	88.205
3193.000	88.231
3192.000	88.26
3191.000	88.288
3190.000	88.316
3189.000	88.343
3188.000	88.369
3187.000	88.396
3186.000	88.42
3185.000	88.44
3184.000	88.454
3183.000	88.468
3182.000	88.485
3181.000	88.504
3180.000	88.522
3179.000	88.539
3178.000	88.551
3177.000	88.56
3176.000	88.568
3175.000	88.577
3174.000	88.588
3173.000	88.602
3172.000	88.619
3171.000	88.639
3170.000	88.658
3169.000	88.673
3168.000	88.683
3167.000	88.692
3166.000	88.703
3165.000	88.718
3164.000	88.738
3163.000	88.766
3162.000	88.798
3161.000	88.829
3160.000	88.857
3159.000	88.882
3158.000	88.906
3157.000	88.931
3156.000	88.957
3155.000	88.985
3154.000	89.011
3153.000	89.032
3152.000	89.048
3151.000	89.06
3150.000	89.074
3149.000	89.093
3148.000	89.116
3147.000	89.141
3146.000	89.167
3145.000	89.191
3144.000	89.214
3143.000	89.237
3142.000	89.26
3141.000	89.283
3140.000	89.303
3139.000	89.321
3138.000	89.333
3137.000	89.342
3136.000	89.351
3135.000	89.363
3134.000	89.374
3133.000	89.385
3132.000	89.395
3131.000	89.409
3130.000	89.425
3129.000	89.441
3128.000	89.457
3127.000	89.477
3126.000	89.501
3125.000	89.529
3124.000	89.557
3123.000	89.583
3122.000	89.601
3121.000	89.61
3120.000	89.614
3119.000	89.627
3118.000	89.652
3117.000	89.686
3116.000	89.715
3115.000	89.734
3114.000	89.743
3113.000	89.748
3112.000	89.754
3111.000	89.764
3110.000	89.778
3109.000	89.79
3108.000	89.801
3107.000	89.81
3106.000	89.817
3105.000	89.825
3104.000	89.835
3103.000	89.848
3102.000	89.86
3101.000	89.868
3100.000	89.87
3099.000	89.871
3098.000	89.874
3097.000	89.88
3096.000	89.887
3095.000	89.894
3094.000	89.9
3093.000	89.905
3092.000	89.913
3091.000	89.925
3090.000	89.937
3089.000	89.946
3088.000	89.955
3087.000	89.968
3086.000	89.985
3085.000	90.002
3084.000	90.018
3083.000	90.034
3082.000	90.051
3081.000	90.065
3080.000	90.075
3079.000	90.083
3078.000	90.093
3077.000	90.104
3076.000	90.117
3075.000	90.131
3074.000	90.147
3073.000	90.161
3072.000	90.172
3071.000	90.18
3070.000	90.183
3069.000	90.184
3068.000	90.187
3067.000	90.193
3066.000	90.202
3065.000	90.209
3064.000	90.215
3063.000	90.222
3062.000	90.229
3061.000	90.236
3060.000	90.241
3059.000	90.249
3058.000	90.261
3057.000	90.274
3056.000	90.286
3055.000	90.296
3054.000	90.308
3053.000	90.322
3052.000	90.338
3051.000	90.352
3050.000	90.365
3049.000	90.383
3048.000	90.41
3047.000	90.444
3046.000	90.477
3045.000	90.5
3044.000	90.512
3043.000	90.519
3042.000	90.524
3041.000	90.531
3040.000	90.541
3039.000	90.555
3038.000	90.572
3037.000	90.589
3036.000	90.607
3035.000	90.625
3034.000	90.639
3033.000	90.644
3032.000	90.637
3031.000	90.626
3030.000	90.618
3029.000	90.618
3028.000	90.626
3027.000	90.638
3026.000	90.65
3025.000	90.659
3024.000	90.665
3023.000	90.669
3022.000	90.672
3021.000	90.673
3020.000	90.679
3019.000	90.689
3018.000	90.699
3017.000	90.704
3016.000	90.707
3015.000	90.713
3014.000	90.719
3013.000	90.719
3012.000	90.707
3011.000	90.684
3010.000	90.655
3009.000	90.627
3008.000	90.604
3007.000	90.587
3006.000	90.57
3005.000	90.55
3004.000	90.523
3003.000	90.491
3002.000	90.452
3001.000	90.405
3000.000	90.351
2999.000	90.292
2998.000	90.228
2997.000	90.158
2996.000	90.085
2995.000	90.006
2994.000	89.92
2993.000	89.822
2992.000	89.719
2991.000	89.614
2990.000	89.509
2989.000	89.397
2988.000	89.273
2987.000	89.139
2986.000	88.999
2985.000	88.857
2984.000	88.712
2983.000	88.565
2982.000	88.41
2981.000	88.248
2980.000	88.079
2979.000	87.904
2978.000	87.72
2977.000	87.523
2976.000	87.315
2975.000	87.098
2974.000	86.874
2973.000	86.641
2972.000	86.403
2971.000	86.161
2970.000	85.916
2969.000	85.67
2968.000	85.426
2967.000	85.19
2966.000	84.964
2965.000	84.746
2964.000	84.534
2963.000	84.329
2962.000	84.139
2961.000	83.967
2960.000	83.818
2959.000	83.691
2958.000	83.578
2957.000	83.476
2956.000	83.385
2955.000	83.309
2954.000	83.248
2953.000	83.196
2952.000	83.146
2951.000	83.094
2950.000	83.036
2949.000	82.965
2948.000	82.881
2947.000	82.785
2946.000	82.675
2945.000	82.55
2944.000	82.403
2943.000	82.234
2942.000	82.043
2941.000	81.832
2940.000	81.604
2939.000	81.362
2938.000	81.107
2937.000	80.836
2936.000	80.552
2935.000	80.26
2934.000	79.972
2933.000	79.697
2932.000	79.438
2931.000	79.191
2930.000	78.951
2929.000	78.72
2928.000	78.506
2927.000	78.317
2926.000	78.157
2925.000	78.026
2924.000	77.929
2923.000	77.871
2922.000	77.857
2921.000	77.892
2920.000	77.98
2919.000	78.123
2918.000	78.326
2917.000	78.586
2916.000	78.899
2915.000	79.245
2914.000	79.604
2913.000	79.955
2912.000	80.289
2911.000	80.6
2910.000	80.887
2909.000	81.15
2908.000	81.395
2907.000	81.627
2906.000	81.852
2905.000	82.069
2904.000	82.275
2903.000	82.469
2902.000	82.652
2901.000	82.824
2900.000	82.988
2899.000	83.147
2898.000	83.303
2897.000	83.455
2896.000	83.603
2895.000	83.746
2894.000	83.884
2893.000	84.018
2892.000	84.148
2891.000	84.276
2890.000	84.394
2889.000	84.501
2888.000	84.598
2887.000	84.687
2886.000	84.768
2885.000	84.834
2884.000	84.882
2883.000	84.913
2882.000	84.931
2881.000	84.934
2880.000	84.921
2879.000	84.896
2878.000	84.863
2877.000	84.826
2876.000	84.782
2875.000	84.729
2874.000	84.661
2873.000	84.581
2872.000	84.496
2871.000	84.416
2870.000	84.349
2869.000	84.294
2868.000	84.25
2867.000	84.212
2866.000	84.171
2865.000	84.121
2864.000	84.056
2863.000	83.973
2862.000	83.871
2861.000	83.746
2860.000	83.602
2859.000	83.447
2858.000	83.285
2857.000	83.12
2856.000	82.955
2855.000	82.801
2854.000	82.673
2853.000	82.593
2852.000	82.585
2851.000	82.676
2850.000	82.876
2849.000	83.178
2848.000	83.553
2847.000	83.968
2846.000	84.394
2845.000	84.814
2844.000	85.222
2843.000	85.619
2842.000	86.004
2841.000	86.372
2840.000	86.718
2839.000	87.035
2838.000	87.324
2837.000	87.59
2836.000	87.837
2835.000	88.066
2834.000	88.275
2833.000	88.466
2832.000	88.644
2831.000	88.81
2830.000	88.962
2829.000	89.099
2828.000	89.225
2827.000	89.345
2826.000	89.459
2825.000	89.564
2824.000	89.662
2823.000	89.756
2822.000	89.848
2821.000	89.938
2820.000	90.025
2819.000	90.105
2818.000	90.176
2817.000	90.239
2816.000	90.299
2815.000	90.365
2814.000	90.437
2813.000	90.511
2812.000	90.579
2811.000	90.639
2810.000	90.69
2809.000	90.735
2808.000	90.782
2807.000	90.832
2806.000	90.881
2805.000	90.926
2804.000	90.968
2803.000	91.013
2802.000	91.061
2801.000	91.11
2800.000	91.157
2799.000	91.202
2798.000	91.242
2797.000	91.273
2796.000	91.297
2795.000	91.321
2794.000	91.35
2793.000	91.387
2792.000	91.425
2791.000	91.462
2790.000	91.492
2789.000	91.516
2788.000	91.537
2787.000	91.558
2786.000	91.578
2785.000	91.597
2784.000	91.615
2783.000	91.635
2782.000	91.657
2781.000	91.677
2780.000	91.698
2779.000	91.724
2778.000	91.752
2777.000	91.778
2776.000	91.8
2775.000	91.817
2774.000	91.829
2773.000	91.838
2772.000	91.846
2771.000	91.858
2770.000	91.872
2769.000	91.886
2768.000	91.903
2767.000	91.927
2766.000	91.956
2765.000	91.984
2764.000	92.006
2763.000	92.021
2762.000	92.031
2761.000	92.038
2760.000	92.047
2759.000	92.06
2758.000	92.075
2757.000	92.089
2756.000	92.101
2755.000	92.113
2754.000	92.122
2753.000	92.128
2752.000	92.132
2751.000	92.14
2750.000	92.151
2749.000	92.161
2748.000	92.167
2747.000	92.168
2746.000	92.167
2745.000	92.163
2744.000	92.16
2743.000	92.161
2742.000	92.165
2741.000	92.173
2740.000	92.186
2739.000	92.204
2738.000	92.221
2737.000	92.23
2736.000	92.229
2735.000	92.224
2734.000	92.221
2733.000	92.22
2732.000	92.225
2731.000	92.236
2730.000	92.252
2729.000	92.267
2728.000	92.28
2727.000	92.295
2726.000	92.31
2725.000	92.325
2724.000	92.337
2723.000	92.347
2722.000	92.354
2721.000	92.358
2720.000	92.365
2719.000	92.378
2718.000	92.394
2717.000	92.407
2716.000	92.415
2715.000	92.421
2714.000	92.429
2713.000	92.44
2712.000	92.451
2711.000	92.463
2710.000	92.474
2709.000	92.483
2708.000	92.489
2707.000	92.497
2706.000	92.507
2705.000	92.518
2704.000	92.53
2703.000	92.544
2702.000	92.559
2701.000	92.574
2700.000	92.587
2699.000	92.595
2698.000	92.598
2697.000	92.599
2696.000	92.605
2695.000	92.62
2694.000	92.638
2693.000	92.653
2692.000	92.661
2691.000	92.667
2690.000	92.674
2689.000	92.681
2688.000	92.684
2687.000	92.687
2686.000	92.689
2685.000	92.691
2684.000	92.695
2683.000	92.702
2682.000	92.709
2681.000	92.716
2680.000	92.722
2679.000	92.728
2678.000	92.734
2677.000	92.738
2676.000	92.741
2675.000	92.745
2674.000	92.748
2673.000	92.748
2672.000	92.745
2671.000	92.744
2670.000	92.747
2669.000	92.751
2668.000	92.756
2667.000	92.762
2666.000	92.767
2665.000	92.767
2664.000	92.766
2663.000	92.764
2662.000	92.761
2661.000	92.755
2660.000	92.748
2659.000	92.745
2658.000	92.746
2657.000	92.747
2656.000	92.746
2655.000	92.748
2654.000	92.751
2653.000	92.748
2652.000	92.741
2651.000	92.731
2650.000	92.724
2649.000	92.719
2648.000	92.719
2647.000	92.723
2646.000	92.726
2645.000	92.724
2644.000	92.718
2643.000	92.715
2642.000	92.717
2641.000	92.721
2640.000	92.724
2639.000	92.726
2638.000	92.726
2637.000	92.72
2636.000	92.711
2635.000	92.707
2634.000	92.709
2633.000	92.716
2632.000	92.725
2631.000	92.736
2630.000	92.745
2629.000	92.748
2628.000	92.752
2627.000	92.759
2626.000	92.768
2625.000	92.771
2624.000	92.769
2623.000	92.77
2622.000	92.778
2621.000	92.789
2620.000	92.797
2619.000	92.804
2618.000	92.81
2617.000	92.812
2616.000	92.809
2615.000	92.805
2614.000	92.803
2613.000	92.801
2612.000	92.799
2611.000	92.799
2610.000	92.798
2609.000	92.792
2608.000	92.781
2607.000	92.77
2606.000	92.76
2605.000	92.75
2604.000	92.746
2603.000	92.755
2602.000	92.774
2601.000	92.792
2600.000	92.805
2599.000	92.816
2598.000	92.826
2597.000	92.834
2596.000	92.84
2595.000	92.848
2594.000	92.859
2593.000	92.867
2592.000	92.873
2591.000	92.881
2590.000	92.891
2589.000	92.9
2588.000	92.903
2587.000	92.906
2586.000	92.912
2585.000	92.92
2584.000	92.933
2583.000	92.952
2582.000	92.975
2581.000	92.993
2580.000	93.003
2579.000	93.009
2578.000	93.01
2577.000	93.006
2576.000	92.997
2575.000	92.99
2574.000	92.987
2573.000	92.985
2572.000	92.984
2571.000	92.986
2570.000	92.99
2569.000	92.989
2568.000	92.983
2567.000	92.977
2566.000	92.975
2565.000	92.979
2564.000	92.992
2563.000	93.014
2562.000	93.037
2561.000	93.052
2560.000	93.057
2559.000	93.057
2558.000	93.051
2557.000	93.043
2556.000	93.038
2555.000	93.043
2554.000	93.053
2553.000	93.061
2552.000	93.067
2551.000	93.076
2550.000	93.086
2549.000	93.094
2548.000	93.103
2547.000	93.118
2546.000	93.133
2545.000	93.136
2544.000	93.128
2543.000	93.117
2542.000	93.109
2541.000	93.101
2540.000	93.088
2539.000	93.072
2538.000	93.05
2537.000	93.018
2536.000	92.985
2535.000	92.963
2534.000	92.953
2533.000	92.945
2532.000	92.931
2531.000	92.913
2530.000	92.893
2529.000	92.87
2528.000	92.846
2527.000	92.826
2526.000	92.808
2525.000	92.791
2524.000	92.776
2523.000	92.769
2522.000	92.768
2521.000	92.767
2520.000	92.766
2519.000	92.768
2518.000	92.772
2517.000	92.776
2516.000	92.783
2515.000	92.797
2514.000	92.814
2513.000	92.824
2512.000	92.829
2511.000	92.839
2510.000	92.858
2509.000	92.885
2508.000	92.918
2507.000	92.959
2506.000	93.001
2505.000	93.035
2504.000	93.066
2503.000	93.103
2502.000	93.147
2501.000	93.186
2500.000	93.214
2499.000	93.239
2498.000	93.265
2497.000	93.292
2496.000	93.318
2495.000	93.346
2494.000	93.373
2493.000	93.395
2492.000	93.413
2491.000	93.433
2490.000	93.456
2489.000	93.477
2488.000	93.495
2487.000	93.516
2486.000	93.542
2485.000	93.568
2484.000	93.594
2483.000	93.624
2482.000	93.654
2481.000	93.678
2480.000	93.695
2479.000	93.708
2478.000	93.716
2477.000	93.713
2476.000	93.707
2475.000	93.709
2474.000	93.72
2473.000	93.733
2472.000	93.746
2471.000	93.761
2470.000	93.777
2469.000	93.785
2468.000	93.789
2467.000	93.797
2466.000	93.809
2465.000	93.819
2464.000	93.824
2463.000	93.831
2462.000	93.836
2461.000	93.835
2460.000	93.832
2459.000	93.837
2458.000	93.848
2457.000	93.855
2456.000	93.856
2455.000	93.859
2454.000	93.869
2453.000	93.882
2452.000	93.893
2451.000	93.901
2450.000	93.907
2449.000	93.911
2448.000	93.92
2447.000	93.941
2446.000	93.968
2445.000	93.985
2444.000	93.986
2443.000	93.981
2442.000	93.978
2441.000	93.978
2440.000	93.981
2439.000	93.99
2438.000	94.001
2437.000	94.009
2436.000	94.013
2435.000	94.02
2434.000	94.029
2433.000	94.033
2432.000	94.032
2431.000	94.034
2430.000	94.042
2429.000	94.054
2428.000	94.069
2427.000	94.091
2426.000	94.114
2425.000	94.127
2424.000	94.127
2423.000	94.123
2422.000	94.124
2421.000	94.132
2420.000	94.148
2419.000	94.17
2418.000	94.194
2417.000	94.215
2416.000	94.231
2415.000	94.241
2414.000	94.244
2413.000	94.237
2412.000	94.229
2411.000	94.232
2410.000	94.244
2409.000	94.257
2408.000	94.27
2407.000	94.287
2406.000	94.306
2405.000	94.317
2404.000	94.317
2403.000	94.312
2402.000	94.309
2401.000	94.306
2400.000	94.306
2399.000	94.314
2398.000	94.324
2397.000	94.328
2396.000	94.327
2395.000	94.327
2394.000	94.335
2393.000	94.345
2392.000	94.357
2391.000	94.374
2390.000	94.395
2389.000	94.415
2388.000	94.436
2387.000	94.462
2386.000	94.492
2385.000	94.522
2384.000	94.552
2383.000	94.583
2382.000	94.612
2381.000	94.629
2380.000	94.635
2379.000	94.638
2378.000	94.641
2377.000	94.639
2376.000	94.636
2375.000	94.639
2374.000	94.649
2373.000	94.653
2372.000	94.649
2371.000	94.651
2370.000	94.666
2369.000	94.686
2368.000	94.704
2367.000	94.724
2366.000	94.741
2365.000	94.744
2364.000	94.742
2363.000	94.749
2362.000	94.744
2361.000	94.703
2360.000	94.645
2359.000	94.611
2358.000	94.609
2357.000	94.619
2356.000	94.642
2355.000	94.69
2354.000	94.747
2353.000	94.786
2352.000	94.801
2351.000	94.799
2350.000	94.783
2349.000	94.755
2348.000	94.725
2347.000	94.71
2346.000	94.711
2345.000	94.71
2344.000	94.701
2343.000	94.695
2342.000	94.697
2341.000	94.699
2340.000	94.704
2339.000	94.716
2338.000	94.721
2337.000	94.703
2336.000	94.673
2335.000	94.659
2334.000	94.662
2333.000	94.672
2332.000	94.689
2331.000	94.714
2330.000	94.726
2329.000	94.694
2328.000	94.621
2327.000	94.533
2326.000	94.45
2325.000	94.38
2324.000	94.342
2323.000	94.347
2322.000	94.384
2321.000	94.422
2320.000	94.452
2319.000	94.478
2318.000	94.5
2317.000	94.513
2316.000	94.527
2315.000	94.559
2314.000	94.6
2313.000	94.63
2312.000	94.64
2311.000	94.637
2310.000	94.628
2309.000	94.617
2308.000	94.608
2307.000	94.606
2306.000	94.603
2305.000	94.586
2304.000	94.558
2303.000	94.535
2302.000	94.519
2301.000	94.502
2300.000	94.49
2299.000	94.488
2298.000	94.489
2297.000	94.477
2296.000	94.452
2295.000	94.427
2294.000	94.404
2293.000	94.38
2292.000	94.355
2291.000	94.338
2290.000	94.326
2289.000	94.306
2288.000	94.278
2287.000	94.26
2286.000	94.259
2285.000	94.265
2284.000	94.275
2283.000	94.29
2282.000	94.312
2281.000	94.333
2280.000	94.351
2279.000	94.372
2278.000	94.394
2277.000	94.407
2276.000	94.406
2275.000	94.402
2274.000	94.4
2273.000	94.402
2272.000	94.412
2271.000	94.432
2270.000	94.451
2269.000	94.458
2268.000	94.457
2267.000	94.463
2266.000	94.475
2265.000	94.479
2264.000	94.477
2263.000	94.477
2262.000	94.476
2261.000	94.466
2260.000	94.453
2259.000	94.453
2258.000	94.467
2257.000	94.485
2256.000	94.505
2255.000	94.527
2254.000	94.535
2253.000	94.523
2252.000	94.511
2251.000	94.52
2250.000	94.535
2249.000	94.529
2248.000	94.508
2247.000	94.499
2246.000	94.507
2245.000	94.513
2244.000	94.51
2243.000	94.511
2242.000	94.515
2241.000	94.507
2240.000	94.49
2239.000	94.482
2238.000	94.482
2237.000	94.482
2236.000	94.483
2235.000	94.498
2234.000	94.511
2233.000	94.498
2232.000	94.467
2231.000	94.446
2230.000	94.44
2229.000	94.438
2228.000	94.443
2227.000	94.466
2226.000	94.491
2225.000	94.487
2224.000	94.467
2223.000	94.463
2222.000	94.48
2221.000	94.49
2220.000	94.487
2219.000	94.495
2218.000	94.521
2217.000	94.544
2216.000	94.552
2215.000	94.554
2214.000	94.549
2213.000	94.531
2212.000	94.52
2211.000	94.539
2210.000	94.574
2209.000	94.59
2208.000	94.593
2207.000	94.614
2206.000	94.648
2205.000	94.657
2204.000	94.637
2203.000	94.627
2202.000	94.638
2201.000	94.634
2200.000	94.601
2199.000	94.568
2198.000	94.561
2197.000	94.568
2196.000	94.572
2195.000	94.57
2194.000	94.555
2193.000	94.516
2192.000	94.463
2191.000	94.432
2190.000	94.428
2189.000	94.431
2188.000	94.434
2187.000	94.448
2186.000	94.463
2185.000	94.457
2184.000	94.447
2183.000	94.475
2182.000	94.538
2181.000	94.587
2180.000	94.601
2179.000	94.607
2178.000	94.629
2177.000	94.66
2176.000	94.684
2175.000	94.693
2174.000	94.673
2173.000	94.609
2172.000	94.523
2171.000	94.449
2170.000	94.389
2169.000	94.325
2168.000	94.264
2167.000	94.232
2166.000	94.219
2165.000	94.19
2164.000	94.14
2163.000	94.112
2162.000	94.16
2161.000	94.332
2160.000	94.655
2159.000	95.062
2158.000	95.387
2157.000	95.506
2156.000	95.459
2155.000	95.367
2154.000	95.293
2153.000	95.242
2152.000	95.225
2151.000	95.251
2150.000	95.284
2149.000	95.279
2148.000	95.244
2147.000	95.222
2146.000	95.214
2145.000	95.198
2144.000	95.181
2143.000	95.188
2142.000	95.204
2141.000	95.197
2140.000	95.171
2139.000	95.16
2138.000	95.176
2137.000	95.212
2136.000	95.277
2135.000	95.366
2134.000	95.429
2133.000	95.415
2132.000	95.342
2131.000	95.269
2130.000	95.22
2129.000	95.182
2128.000	95.153
2127.000	95.142
2126.000	95.134
2125.000	95.1
2124.000	95.045
2123.000	94.997
2122.000	94.967
2121.000	94.94
2120.000	94.914
2119.000	94.9
2118.000	94.887
2117.000	94.854
2116.000	94.802
2115.000	94.761
2114.000	94.742
2113.000	94.734
2112.000	94.732
2111.000	94.746
2110.000	94.771
2109.000	94.789
2108.000	94.801
2107.000	94.815
2106.000	94.823
2105.000	94.809
2104.000	94.789
2103.000	94.789
2102.000	94.806
2101.000	94.816
2100.000	94.818
2099.000	94.835
2098.000	94.875
2097.000	94.919
2096.000	94.961
2095.000	95.004
2094.000	95.029
2093.000	95.018
2092.000	94.985
2091.000	94.956
2090.000	94.929
2089.000	94.888
2088.000	94.851
2087.000	94.843
2086.000	94.853
2085.000	94.846
2084.000	94.815
2083.000	94.787
2082.000	94.768
2081.000	94.745
2080.000	94.728
2079.000	94.741
2078.000	94.776
2077.000	94.794
2076.000	94.786
2075.000	94.776
2074.000	94.773
2073.000	94.761
2072.000	94.745
2071.000	94.746
2070.000	94.761
2069.000	94.769
2068.000	94.782
2067.000	94.823
2066.000	94.873
2065.000	94.883
2064.000	94.853
2063.000	94.832
2062.000	94.836
2061.000	94.838
2060.000	94.824
2059.000	94.813
2058.000	94.809
2057.000	94.803
2056.000	94.794
2055.000	94.785
2054.000	94.74
2053.000	94.625
2052.000	94.49
2051.000	94.432
2050.000	94.487
2049.000	94.594
2048.000	94.685
2047.000	94.748
2046.000	94.787
2045.000	94.792
2044.000	94.785
2043.000	94.8
2042.000	94.82
2041.000	94.794
2040.000	94.731
2039.000	94.699
2038.000	94.718
2037.000	94.747
2036.000	94.772
2035.000	94.826
2034.000	94.901
2033.000	94.943
2032.000	94.938
2031.000	94.926
2030.000	94.923
2029.000	94.91
2028.000	94.899
2027.000	94.925
2026.000	94.97
2025.000	94.988
2024.000	94.989
2023.000	95.024
2022.000	95.081
2021.000	95.096
2020.000	95.067
2019.000	95.054
2018.000	95.077
2017.000	95.089
2016.000	95.073
2015.000	95.058
2014.000	95.037
2013.000	94.981
2012.000	94.918
2011.000	94.911
2010.000	94.966
2009.000	95.026
2008.000	95.076
2007.000	95.147
2006.000	95.228
2005.000	95.261
2004.000	95.232
[truncated: 1,353 more rows]
