# Supplementary material for: Cretaceous gnetalean yields first preserved plant gum
Source: Sci Rep. 2020 Feb 25;10:3401. doi: 10.1038/s41598-020-60211-2 (PMC7042272; doi:10.1038/s41598-020-60211-2)
Supplement: Supplementary file 9 — Supplementary data. [file 41598_2020_60211_MOESM9_ESM.csv]

	Sample 008 By Administrator Date Tuesday March 17 2015
Time	17:03:58
Wavenumbers [1/cm]	Transmittance %
4000.000	97.172
3999.000	97.172
3998.000	97.173
3997.000	97.174
3996.000	97.176
3995.000	97.177
3994.000	97.177
3993.000	97.174
3992.000	97.17
3991.000	97.165
3990.000	97.163
3989.000	97.164
3988.000	97.169
3987.000	97.177
3986.000	97.185
3985.000	97.193
3984.000	97.2
3983.000	97.203
3982.000	97.203
3981.000	97.202
3980.000	97.2
3979.000	97.198
3978.000	97.196
3977.000	97.194
3976.000	97.191
3975.000	97.19
3974.000	97.192
3973.000	97.196
3972.000	97.199
3971.000	97.199
3970.000	97.196
3969.000	97.191
3968.000	97.185
3967.000	97.181
3966.000	97.179
3965.000	97.178
3964.000	97.179
3963.000	97.18
3962.000	97.183
3961.000	97.186
3960.000	97.188
3959.000	97.189
3958.000	97.189
3957.000	97.192
3956.000	97.198
3955.000	97.209
3954.000	97.221
3953.000	97.232
3952.000	97.236
3951.000	97.231
3950.000	97.221
3949.000	97.212
3948.000	97.209
3947.000	97.213
3946.000	97.221
3945.000	97.228
3944.000	97.229
3943.000	97.226
3942.000	97.221
3941.000	97.217
3940.000	97.215
3939.000	97.214
3938.000	97.216
3937.000	97.22
3936.000	97.225
3935.000	97.228
3934.000	97.224
3933.000	97.216
3932.000	97.209
3931.000	97.209
3930.000	97.218
3929.000	97.232
3928.000	97.244
3927.000	97.25
3926.000	97.25
3925.000	97.247
3924.000	97.247
3923.000	97.25
3922.000	97.253
3921.000	97.251
3920.000	97.246
3919.000	97.238
3918.000	97.235
3917.000	97.236
3916.000	97.241
3915.000	97.245
3914.000	97.247
3913.000	97.247
3912.000	97.246
3911.000	97.246
3910.000	97.249
3909.000	97.255
3908.000	97.263
3907.000	97.27
3906.000	97.268
3905.000	97.258
3904.000	97.246
3903.000	97.238
3902.000	97.233
3901.000	97.228
3900.000	97.223
3899.000	97.219
3898.000	97.215
3897.000	97.212
3896.000	97.211
3895.000	97.212
3894.000	97.212
3893.000	97.211
3892.000	97.211
3891.000	97.217
3890.000	97.23
3889.000	97.248
3888.000	97.269
3887.000	97.285
3886.000	97.291
3885.000	97.292
3884.000	97.291
3883.000	97.287
3882.000	97.281
3881.000	97.275
3880.000	97.277
3879.000	97.285
3878.000	97.296
3877.000	97.308
3876.000	97.317
3875.000	97.32
3874.000	97.319
3873.000	97.316
3872.000	97.304
3871.000	97.284
3870.000	97.267
3869.000	97.261
3868.000	97.263
3867.000	97.264
3866.000	97.257
3865.000	97.242
3864.000	97.231
3863.000	97.231
3862.000	97.237
3861.000	97.24
3860.000	97.238
3859.000	97.237
3858.000	97.244
3857.000	97.258
3856.000	97.266
3855.000	97.255
3854.000	97.242
3853.000	97.257
3852.000	97.28
3851.000	97.283
3850.000	97.275
3849.000	97.268
3848.000	97.265
3847.000	97.269
3846.000	97.277
3845.000	97.288
3844.000	97.296
3843.000	97.303
3842.000	97.309
3841.000	97.313
3840.000	97.316
3839.000	97.319
3838.000	97.324
3837.000	97.326
3836.000	97.318
3835.000	97.308
3834.000	97.299
3833.000	97.293
3832.000	97.29
3831.000	97.287
3830.000	97.285
3829.000	97.281
3828.000	97.273
3827.000	97.263
3826.000	97.258
3825.000	97.26
3824.000	97.269
3823.000	97.271
3822.000	97.263
3821.000	97.257
3820.000	97.262
3819.000	97.274
3818.000	97.284
3817.000	97.288
3816.000	97.291
3815.000	97.295
3814.000	97.298
3813.000	97.298
3812.000	97.298
3811.000	97.301
3810.000	97.309
3809.000	97.318
3808.000	97.323
3807.000	97.326
3806.000	97.33
3805.000	97.337
3804.000	97.343
3803.000	97.341
3802.000	97.335
3801.000	97.334
3800.000	97.335
3799.000	97.33
3798.000	97.319
3797.000	97.307
3796.000	97.3
3795.000	97.296
3794.000	97.293
3793.000	97.287
3792.000	97.278
3791.000	97.27
3790.000	97.266
3789.000	97.267
3788.000	97.272
3787.000	97.28
3786.000	97.289
3785.000	97.301
3784.000	97.315
3783.000	97.328
3782.000	97.339
3781.000	97.346
3780.000	97.353
3779.000	97.361
3778.000	97.368
3777.000	97.367
3776.000	97.356
3775.000	97.339
3774.000	97.324
3773.000	97.313
3772.000	97.306
3771.000	97.301
3770.000	97.299
3769.000	97.304
3768.000	97.312
3767.000	97.32
3766.000	97.322
3765.000	97.321
3764.000	97.318
3763.000	97.316
3762.000	97.315
3761.000	97.311
3760.000	97.306
3759.000	97.304
3758.000	97.307
3757.000	97.313
3756.000	97.318
3755.000	97.322
3754.000	97.318
3753.000	97.298
3752.000	97.262
3751.000	97.231
3750.000	97.222
3749.000	97.227
3748.000	97.244
3747.000	97.273
3746.000	97.306
3745.000	97.337
3744.000	97.36
3743.000	97.369
3742.000	97.368
3741.000	97.368
3740.000	97.378
3739.000	97.395
3738.000	97.411
3737.000	97.418
3736.000	97.414
3735.000	97.406
3734.000	97.398
3733.000	97.382
3732.000	97.36
3731.000	97.342
3730.000	97.333
3729.000	97.333
3728.000	97.334
3727.000	97.33
3726.000	97.325
3725.000	97.323
3724.000	97.325
3723.000	97.327
3722.000	97.329
3721.000	97.331
3720.000	97.334
3719.000	97.334
3718.000	97.331
3717.000	97.328
3716.000	97.33
3715.000	97.342
3714.000	97.358
3713.000	97.37
3712.000	97.378
3711.000	97.381
3710.000	97.374
3709.000	97.355
3708.000	97.333
3707.000	97.319
3706.000	97.314
3705.000	97.318
3704.000	97.323
3703.000	97.325
3702.000	97.324
3701.000	97.32
3700.000	97.314
3699.000	97.306
3698.000	97.295
3697.000	97.284
3696.000	97.274
3695.000	97.265
3694.000	97.259
3693.000	97.255
3692.000	97.249
3691.000	97.238
3690.000	97.226
3689.000	97.222
3688.000	97.216
3687.000	97.201
3686.000	97.185
3685.000	97.172
3684.000	97.163
3683.000	97.152
3682.000	97.138
3681.000	97.121
3680.000	97.108
3679.000	97.103
3678.000	97.102
3677.000	97.093
3676.000	97.079
3675.000	97.065
3674.000	97.044
3673.000	97.015
3672.000	96.981
3671.000	96.941
3670.000	96.909
3669.000	96.893
3668.000	96.881
3667.000	96.864
3666.000	96.842
3665.000	96.815
3664.000	96.787
3663.000	96.758
3662.000	96.73
3661.000	96.704
3660.000	96.681
3659.000	96.659
3658.000	96.635
3657.000	96.607
3656.000	96.58
3655.000	96.558
3654.000	96.545
3653.000	96.541
3652.000	96.534
3651.000	96.506
3650.000	96.457
3649.000	96.425
3648.000	96.414
3647.000	96.393
3646.000	96.358
3645.000	96.321
3644.000	96.289
3643.000	96.262
3642.000	96.239
3641.000	96.218
3640.000	96.198
3639.000	96.177
3638.000	96.158
3637.000	96.138
3636.000	96.116
3635.000	96.091
3634.000	96.065
3633.000	96.042
3632.000	96.022
3631.000	95.995
3630.000	95.957
3629.000	95.924
3628.000	95.906
3627.000	95.885
3626.000	95.851
3625.000	95.81
3624.000	95.77
3623.000	95.735
3622.000	95.706
3621.000	95.681
3620.000	95.658
3619.000	95.642
3618.000	95.627
3617.000	95.605
3616.000	95.57
3615.000	95.53
3614.000	95.493
3613.000	95.468
3612.000	95.452
3611.000	95.44
3610.000	95.428
3609.000	95.419
3608.000	95.419
3607.000	95.424
3606.000	95.421
3605.000	95.404
3604.000	95.377
3603.000	95.347
3602.000	95.323
3601.000	95.309
3600.000	95.303
3599.000	95.296
3598.000	95.281
3597.000	95.255
3596.000	95.222
3595.000	95.191
3594.000	95.167
3593.000	95.147
3592.000	95.125
3591.000	95.098
3590.000	95.065
3589.000	95.027
3588.000	94.996
3587.000	94.981
3586.000	94.974
3585.000	94.956
3584.000	94.929
3583.000	94.902
3582.000	94.882
3581.000	94.87
3580.000	94.862
3579.000	94.854
3578.000	94.841
3577.000	94.823
3576.000	94.802
3575.000	94.778
3574.000	94.754
3573.000	94.731
3572.000	94.712
3571.000	94.701
3570.000	94.692
3569.000	94.679
3568.000	94.66
3567.000	94.646
3566.000	94.637
3565.000	94.62
3564.000	94.588
3563.000	94.549
3562.000	94.513
3561.000	94.482
3560.000	94.455
3559.000	94.43
3558.000	94.405
3557.000	94.379
3556.000	94.352
3555.000	94.321
3554.000	94.287
3553.000	94.255
3552.000	94.228
3551.000	94.208
3550.000	94.189
3549.000	94.168
3548.000	94.14
3547.000	94.108
3546.000	94.078
3545.000	94.056
3544.000	94.04
3543.000	94.026
3542.000	94.01
3541.000	93.989
3540.000	93.962
3539.000	93.933
3538.000	93.906
3537.000	93.886
3536.000	93.875
3535.000	93.868
3534.000	93.855
3533.000	93.833
3532.000	93.802
3531.000	93.769
3530.000	93.738
3529.000	93.713
3528.000	93.692
3527.000	93.673
3526.000	93.651
3525.000	93.631
3524.000	93.614
3523.000	93.601
3522.000	93.59
3521.000	93.575
3520.000	93.557
3519.000	93.536
3518.000	93.515
3517.000	93.494
3516.000	93.47
3515.000	93.444
3514.000	93.416
3513.000	93.389
3512.000	93.365
3511.000	93.346
3510.000	93.332
3509.000	93.32
3508.000	93.307
3507.000	93.289
3506.000	93.267
3505.000	93.246
3504.000	93.231
3503.000	93.225
3502.000	93.22
3501.000	93.21
3500.000	93.191
3499.000	93.167
3498.000	93.144
3497.000	93.127
3496.000	93.117
3495.000	93.111
3494.000	93.104
3493.000	93.092
3492.000	93.077
3491.000	93.056
3490.000	93.033
3489.000	93.006
3488.000	92.979
3487.000	92.954
3486.000	92.933
3485.000	92.913
3484.000	92.893
3483.000	92.872
3482.000	92.852
3481.000	92.833
3480.000	92.812
3479.000	92.79
3478.000	92.765
3477.000	92.74
3476.000	92.718
3475.000	92.702
3474.000	92.689
3473.000	92.676
3472.000	92.66
3471.000	92.641
3470.000	92.621
3469.000	92.604
3468.000	92.591
3467.000	92.582
3466.000	92.571
3465.000	92.558
3464.000	92.543
3463.000	92.529
3462.000	92.519
3461.000	92.512
3460.000	92.504
3459.000	92.494
3458.000	92.479
3457.000	92.461
3456.000	92.44
3455.000	92.419
3454.000	92.4
3453.000	92.381
3452.000	92.362
3451.000	92.341
3450.000	92.318
3449.000	92.294
3448.000	92.273
3447.000	92.256
3446.000	92.242
3445.000	92.23
3444.000	92.215
3443.000	92.2
3442.000	92.185
3441.000	92.17
3440.000	92.155
3439.000	92.14
3438.000	92.124
3437.000	92.11
3436.000	92.097
3435.000	92.083
3434.000	92.069
3433.000	92.056
3432.000	92.047
3431.000	92.043
3430.000	92.043
3429.000	92.044
3428.000	92.042
3427.000	92.035
3426.000	92.021
3425.000	92.001
3424.000	91.979
3423.000	91.958
3422.000	91.944
3421.000	91.937
3420.000	91.935
3419.000	91.93
3418.000	91.919
3417.000	91.903
3416.000	91.882
3415.000	91.86
3414.000	91.841
3413.000	91.826
3412.000	91.814
3411.000	91.804
3410.000	91.794
3409.000	91.782
3408.000	91.77
3407.000	91.76
3406.000	91.752
3405.000	91.744
3404.000	91.735
3403.000	91.726
3402.000	91.717
3401.000	91.71
3400.000	91.703
3399.000	91.696
3398.000	91.689
3397.000	91.68
3396.000	91.671
3395.000	91.661
3394.000	91.654
3393.000	91.65
3392.000	91.65
3391.000	91.652
3390.000	91.652
3389.000	91.647
3388.000	91.638
3387.000	91.628
3386.000	91.619
3385.000	91.614
3384.000	91.61
3383.000	91.606
3382.000	91.6
3381.000	91.592
3380.000	91.584
3379.000	91.577
3378.000	91.572
3377.000	91.567
3376.000	91.563
3375.000	91.558
3374.000	91.553
3373.000	91.548
3372.000	91.544
3371.000	91.543
3370.000	91.547
3369.000	91.555
3368.000	91.564
3367.000	91.571
3366.000	91.572
3365.000	91.568
3364.000	91.562
3363.000	91.556
3362.000	91.553
3361.000	91.553
3360.000	91.554
3359.000	91.556
3358.000	91.558
3357.000	91.56
3356.000	91.562
3355.000	91.562
3354.000	91.563
3353.000	91.562
3352.000	91.561
3351.000	91.558
3350.000	91.551
3349.000	91.543
3348.000	91.534
3347.000	91.526
3346.000	91.522
3345.000	91.52
3344.000	91.521
3343.000	91.522
3342.000	91.521
3341.000	91.518
3340.000	91.514
3339.000	91.511
3338.000	91.509
3337.000	91.508
3336.000	91.507
3335.000	91.506
3334.000	91.506
3333.000	91.509
3332.000	91.516
3331.000	91.525
3330.000	91.534
3329.000	91.54
3328.000	91.543
3327.000	91.542
3326.000	91.541
3325.000	91.541
3324.000	91.545
3323.000	91.552
3322.000	91.562
3321.000	91.571
3320.000	91.579
3319.000	91.585
3318.000	91.588
3317.000	91.589
3316.000	91.587
3315.000	91.584
3314.000	91.579
3313.000	91.573
3312.000	91.568
3311.000	91.565
3310.000	91.564
3309.000	91.564
3308.000	91.563
3307.000	91.562
3306.000	91.56
3305.000	91.558
3304.000	91.558
3303.000	91.558
3302.000	91.559
3301.000	91.56
3300.000	91.56
3299.000	91.561
3298.000	91.564
3297.000	91.568
3296.000	91.574
3295.000	91.58
3294.000	91.586
3293.000	91.59
3292.000	91.595
3291.000	91.603
3290.000	91.613
3289.000	91.622
3288.000	91.629
3287.000	91.631
3286.000	91.63
3285.000	91.628
3284.000	91.627
3283.000	91.628
3282.000	91.63
3281.000	91.632
3280.000	91.632
3279.000	91.629
3278.000	91.625
3277.000	91.619
3276.000	91.613
3275.000	91.609
3274.000	91.61
3273.000	91.615
3272.000	91.623
3271.000	91.631
3270.000	91.633
3269.000	91.629
3268.000	91.62
3267.000	91.613
3266.000	91.608
3265.000	91.608
3264.000	91.611
3263.000	91.615
3262.000	91.617
3261.000	91.619
3260.000	91.62
3259.000	91.623
3258.000	91.629
3257.000	91.637
3256.000	91.646
3255.000	91.655
3254.000	91.664
3253.000	91.672
3252.000	91.68
3251.000	91.687
3250.000	91.693
3249.000	91.696
3248.000	91.692
3247.000	91.685
3246.000	91.676
3245.000	91.669
3244.000	91.667
3243.000	91.669
3242.000	91.673
3241.000	91.676
3240.000	91.676
3239.000	91.675
3238.000	91.673
3237.000	91.673
3236.000	91.674
3235.000	91.677
3234.000	91.679
3233.000	91.68
3232.000	91.678
3231.000	91.677
3230.000	91.679
3229.000	91.684
3228.000	91.693
3227.000	91.701
3226.000	91.71
3225.000	91.718
3224.000	91.726
3223.000	91.734
3222.000	91.741
3221.000	91.747
3220.000	91.752
3219.000	91.757
3218.000	91.761
3217.000	91.765
3216.000	91.77
3215.000	91.775
3214.000	91.782
3213.000	91.789
3212.000	91.796
3211.000	91.802
3210.000	91.807
3209.000	91.811
3208.000	91.814
3207.000	91.814
3206.000	91.811
3205.000	91.806
3204.000	91.804
3203.000	91.807
3202.000	91.814
3201.000	91.824
3200.000	91.832
3199.000	91.836
3198.000	91.837
3197.000	91.84
3196.000	91.847
3195.000	91.858
3194.000	91.871
3193.000	91.883
3192.000	91.892
3191.000	91.899
3190.000	91.906
3189.000	91.913
3188.000	91.923
3187.000	91.934
3186.000	91.947
3185.000	91.957
3184.000	91.963
3183.000	91.967
3182.000	91.969
3181.000	91.974
3180.000	91.984
3179.000	92
3178.000	92.02
3177.000	92.04
3176.000	92.055
3175.000	92.065
3174.000	92.069
3173.000	92.071
3172.000	92.074
3171.000	92.079
3170.000	92.087
3169.000	92.097
3168.000	92.105
3167.000	92.112
3166.000	92.12
3165.000	92.129
3164.000	92.141
3163.000	92.153
3162.000	92.163
3161.000	92.17
3160.000	92.178
3159.000	92.188
3158.000	92.202
3157.000	92.218
3156.000	92.234
3155.000	92.246
3154.000	92.256
3153.000	92.266
3152.000	92.276
3151.000	92.289
3150.000	92.301
3149.000	92.311
3148.000	92.318
3147.000	92.323
3146.000	92.329
3145.000	92.339
3144.000	92.353
3143.000	92.368
3142.000	92.385
3141.000	92.401
3140.000	92.414
3139.000	92.426
3138.000	92.434
3137.000	92.439
3136.000	92.443
3135.000	92.447
3134.000	92.452
3133.000	92.457
3132.000	92.463
3131.000	92.469
3130.000	92.476
3129.000	92.485
3128.000	92.496
3127.000	92.509
3126.000	92.521
3125.000	92.533
3124.000	92.544
3123.000	92.555
3122.000	92.567
3121.000	92.578
3120.000	92.589
3119.000	92.602
3118.000	92.616
3117.000	92.63
3116.000	92.644
3115.000	92.654
3114.000	92.662
3113.000	92.672
3112.000	92.684
3111.000	92.7
3110.000	92.714
3109.000	92.724
3108.000	92.725
3107.000	92.72
3106.000	92.715
3105.000	92.712
3104.000	92.716
3103.000	92.724
3102.000	92.734
3101.000	92.745
3100.000	92.754
3099.000	92.762
3098.000	92.768
3097.000	92.773
3096.000	92.778
3095.000	92.785
3094.000	92.794
3093.000	92.803
3092.000	92.811
3091.000	92.817
3090.000	92.82
3089.000	92.823
3088.000	92.827
3087.000	92.837
3086.000	92.85
3085.000	92.865
3084.000	92.879
3083.000	92.889
3082.000	92.895
3081.000	92.898
3080.000	92.901
3079.000	92.908
3078.000	92.917
3077.000	92.929
3076.000	92.941
3075.000	92.953
3074.000	92.964
3073.000	92.975
3072.000	92.985
3071.000	92.992
3070.000	92.996
3069.000	92.996
3068.000	92.994
3067.000	92.991
3066.000	92.988
3065.000	92.988
3064.000	92.991
3063.000	93
3062.000	93.011
3061.000	93.022
3060.000	93.03
3059.000	93.037
3058.000	93.044
3057.000	93.053
3056.000	93.065
3055.000	93.079
3054.000	93.094
3053.000	93.109
3052.000	93.122
3051.000	93.133
3050.000	93.143
3049.000	93.152
3048.000	93.163
3047.000	93.176
3046.000	93.192
3045.000	93.21
3044.000	93.227
3043.000	93.24
3042.000	93.248
3041.000	93.252
3040.000	93.255
3039.000	93.259
3038.000	93.266
3037.000	93.274
3036.000	93.281
3035.000	93.286
3034.000	93.288
3033.000	93.287
3032.000	93.286
3031.000	93.286
3030.000	93.287
3029.000	93.287
3028.000	93.285
3027.000	93.283
3026.000	93.282
3025.000	93.281
3024.000	93.283
3023.000	93.285
3022.000	93.287
3021.000	93.29
3020.000	93.294
3019.000	93.297
3018.000	93.298
3017.000	93.297
3016.000	93.293
3015.000	93.285
3014.000	93.277
3013.000	93.269
3012.000	93.262
3011.000	93.254
3010.000	93.243
3009.000	93.228
3008.000	93.208
3007.000	93.185
3006.000	93.16
3005.000	93.132
3004.000	93.102
3003.000	93.07
3002.000	93.034
3001.000	92.995
3000.000	92.953
2999.000	92.907
2998.000	92.856
2997.000	92.799
2996.000	92.736
2995.000	92.67
2994.000	92.602
2993.000	92.532
2992.000	92.457
2991.000	92.379
2990.000	92.298
2989.000	92.218
2988.000	92.137
2987.000	92.054
2986.000	91.965
2985.000	91.87
2984.000	91.769
2983.000	91.666
2982.000	91.561
2981.000	91.455
2980.000	91.344
2979.000	91.225
2978.000	91.098
2977.000	90.964
2976.000	90.826
2975.000	90.687
2974.000	90.546
2973.000	90.403
2972.000	90.256
2971.000	90.104
2970.000	89.951
2969.000	89.798
2968.000	89.648
2967.000	89.501
2966.000	89.356
2965.000	89.211
2964.000	89.067
2963.000	88.925
2962.000	88.789
2961.000	88.661
2960.000	88.544
2959.000	88.436
2958.000	88.337
2957.000	88.245
2956.000	88.157
2955.000	88.07
2954.000	87.985
2953.000	87.903
2952.000	87.824
2951.000	87.747
2950.000	87.671
2949.000	87.593
2948.000	87.511
2947.000	87.422
2946.000	87.323
2945.000	87.213
2944.000	87.091
2943.000	86.959
2942.000	86.819
2941.000	86.671
2940.000	86.514
2939.000	86.35
2938.000	86.182
2937.000	86.013
2936.000	85.846
2935.000	85.683
2934.000	85.524
2933.000	85.371
2932.000	85.227
2931.000	85.095
2930.000	84.975
2929.000	84.868
2928.000	84.774
2927.000	84.694
2926.000	84.635
2925.000	84.599
2924.000	84.589
2923.000	84.602
2922.000	84.636
2921.000	84.69
2920.000	84.769
2919.000	84.873
2918.000	85.002
2917.000	85.152
2916.000	85.32
2915.000	85.498
2914.000	85.68
2913.000	85.862
2912.000	86.038
2911.000	86.208
2910.000	86.37
2909.000	86.522
2908.000	86.663
2907.000	86.792
2906.000	86.91
2905.000	87.021
2904.000	87.131
2903.000	87.241
2902.000	87.354
2901.000	87.468
2900.000	87.579
2899.000	87.683
2898.000	87.779
2897.000	87.868
2896.000	87.952
2895.000	88.033
2894.000	88.115
2893.000	88.197
2892.000	88.279
2891.000	88.359
2890.000	88.434
2889.000	88.504
2888.000	88.567
2887.000	88.623
2886.000	88.671
2885.000	88.711
2884.000	88.744
2883.000	88.769
2882.000	88.787
2881.000	88.797
2880.000	88.796
2879.000	88.782
2878.000	88.756
2877.000	88.719
2876.000	88.675
2875.000	88.626
2874.000	88.574
2873.000	88.519
2872.000	88.464
2871.000	88.412
2870.000	88.365
2869.000	88.326
2868.000	88.295
2867.000	88.269
2866.000	88.244
2865.000	88.214
2864.000	88.177
2863.000	88.131
2862.000	88.078
2861.000	88.02
2860.000	87.959
2859.000	87.896
2858.000	87.833
2857.000	87.77
2856.000	87.714
2855.000	87.67
2854.000	87.647
2853.000	87.653
2852.000	87.694
2851.000	87.774
2850.000	87.892
2849.000	88.044
2848.000	88.224
2847.000	88.422
2846.000	88.631
2845.000	88.847
2844.000	89.066
2843.000	89.287
2842.000	89.508
2841.000	89.726
2840.000	89.94
2839.000	90.146
2838.000	90.342
2837.000	90.526
2836.000	90.697
2835.000	90.855
2834.000	91.002
2833.000	91.138
2832.000	91.265
2831.000	91.384
2830.000	91.497
2829.000	91.605
2828.000	91.708
2827.000	91.806
2826.000	91.896
2825.000	91.978
2824.000	92.053
2823.000	92.123
2822.000	92.191
2821.000	92.261
2820.000	92.333
2819.000	92.405
2818.000	92.471
2817.000	92.53
2816.000	92.581
2815.000	92.627
2814.000	92.67
2813.000	92.713
2812.000	92.756
2811.000	92.803
2810.000	92.852
2809.000	92.901
2808.000	92.946
2807.000	92.987
2806.000	93.024
2805.000	93.059
2804.000	93.096
2803.000	93.133
2802.000	93.169
2801.000	93.204
2800.000	93.236
2799.000	93.267
2798.000	93.296
2797.000	93.324
2796.000	93.349
2795.000	93.37
2794.000	93.388
2793.000	93.405
2792.000	93.424
2791.000	93.445
2790.000	93.467
2789.000	93.489
2788.000	93.509
2787.000	93.525
2786.000	93.539
2785.000	93.554
2784.000	93.57
2783.000	93.589
2782.000	93.609
2781.000	93.627
2780.000	93.642
2779.000	93.656
2778.000	93.67
2777.000	93.686
2776.000	93.702
2775.000	93.717
2774.000	93.731
2773.000	93.743
2772.000	93.755
2771.000	93.768
2770.000	93.782
2769.000	93.797
2768.000	93.813
2767.000	93.83
2766.000	93.847
2765.000	93.863
2764.000	93.878
2763.000	93.891
2762.000	93.903
2761.000	93.914
2760.000	93.925
2759.000	93.934
2758.000	93.94
2757.000	93.942
2756.000	93.942
2755.000	93.941
2754.000	93.944
2753.000	93.952
2752.000	93.962
2751.000	93.973
2750.000	93.982
2749.000	93.99
2748.000	93.997
2747.000	94.004
2746.000	94.009
2745.000	94.012
2744.000	94.015
2743.000	94.017
2742.000	94.02
2741.000	94.023
2740.000	94.027
2739.000	94.03
2738.000	94.035
2737.000	94.039
2736.000	94.042
2735.000	94.044
2734.000	94.045
2733.000	94.047
2732.000	94.051
2731.000	94.058
2730.000	94.065
2729.000	94.073
2728.000	94.082
2727.000	94.094
2726.000	94.105
2725.000	94.116
2724.000	94.123
2723.000	94.129
2722.000	94.133
2721.000	94.137
2720.000	94.14
2719.000	94.143
2718.000	94.147
2717.000	94.153
2716.000	94.163
2715.000	94.175
2714.000	94.187
2713.000	94.199
2712.000	94.21
2711.000	94.222
2710.000	94.236
2709.000	94.25
2708.000	94.262
2707.000	94.27
2706.000	94.272
2705.000	94.273
2704.000	94.275
2703.000	94.281
2702.000	94.29
2701.000	94.301
2700.000	94.311
2699.000	94.319
2698.000	94.325
2697.000	94.33
2696.000	94.332
2695.000	94.333
2694.000	94.335
2693.000	94.338
2692.000	94.34
2691.000	94.341
2690.000	94.34
2689.000	94.341
2688.000	94.343
2687.000	94.348
2686.000	94.354
2685.000	94.36
2684.000	94.365
2683.000	94.369
2682.000	94.374
2681.000	94.379
2680.000	94.384
2679.000	94.389
2678.000	94.392
2677.000	94.396
2676.000	94.402
2675.000	94.41
2674.000	94.419
2673.000	94.425
2672.000	94.429
2671.000	94.43
2670.000	94.43
2669.000	94.43
2668.000	94.431
2667.000	94.431
2666.000	94.429
2665.000	94.423
2664.000	94.414
2663.000	94.403
2662.000	94.392
2661.000	94.381
2660.000	94.371
2659.000	94.361
2658.000	94.35
2657.000	94.337
2656.000	94.324
2655.000	94.309
2654.000	94.294
2653.000	94.281
2652.000	94.272
2651.000	94.268
2650.000	94.266
2649.000	94.268
2648.000	94.271
2647.000	94.274
2646.000	94.275
2645.000	94.273
2644.000	94.27
2643.000	94.267
2642.000	94.265
2641.000	94.266
2640.000	94.269
2639.000	94.274
2638.000	94.278
2637.000	94.282
2636.000	94.285
2635.000	94.29
2634.000	94.296
2633.000	94.305
2632.000	94.315
2631.000	94.325
2630.000	94.333
2629.000	94.34
2628.000	94.343
2627.000	94.345
2626.000	94.345
2625.000	94.343
2624.000	94.339
2623.000	94.333
2622.000	94.325
2621.000	94.317
2620.000	94.311
2619.000	94.31
2618.000	94.313
2617.000	94.318
2616.000	94.323
2615.000	94.326
2614.000	94.323
2613.000	94.318
2612.000	94.311
2611.000	94.308
2610.000	94.309
2609.000	94.312
2608.000	94.315
2607.000	94.318
2606.000	94.321
2605.000	94.326
2604.000	94.334
2603.000	94.345
2602.000	94.358
2601.000	94.375
2600.000	94.391
2599.000	94.404
2598.000	94.413
2597.000	94.418
2596.000	94.422
2595.000	94.427
2594.000	94.433
2593.000	94.438
2592.000	94.443
2591.000	94.448
2590.000	94.457
2589.000	94.47
2588.000	94.484
2587.000	94.497
2586.000	94.507
2585.000	94.514
2584.000	94.519
2583.000	94.52
2582.000	94.516
2581.000	94.507
2580.000	94.497
2579.000	94.489
2578.000	94.484
2577.000	94.48
2576.000	94.474
2575.000	94.465
2574.000	94.46
2573.000	94.463
2572.000	94.473
2571.000	94.488
2570.000	94.502
2569.000	94.516
2568.000	94.529
2567.000	94.541
2566.000	94.552
2565.000	94.56
2564.000	94.566
2563.000	94.571
2562.000	94.574
2561.000	94.574
2560.000	94.573
2559.000	94.572
2558.000	94.577
2557.000	94.588
2556.000	94.603
2555.000	94.617
2554.000	94.625
2553.000	94.628
2552.000	94.629
2551.000	94.631
2550.000	94.636
2549.000	94.643
2548.000	94.649
2547.000	94.652
2546.000	94.653
2545.000	94.65
2544.000	94.644
2543.000	94.635
2542.000	94.624
2541.000	94.613
2540.000	94.603
2539.000	94.593
2538.000	94.583
2537.000	94.571
2536.000	94.557
2535.000	94.544
2534.000	94.534
2533.000	94.529
2532.000	94.528
2531.000	94.529
2530.000	94.529
2529.000	94.523
2528.000	94.513
2527.000	94.5
2526.000	94.489
2525.000	94.482
2524.000	94.477
2523.000	94.474
2522.000	94.469
2521.000	94.463
2520.000	94.456
2519.000	94.452
2518.000	94.45
2517.000	94.452
2516.000	94.457
2515.000	94.466
2514.000	94.478
2513.000	94.492
2512.000	94.507
2511.000	94.52
2510.000	94.53
2509.000	94.539
2508.000	94.55
2507.000	94.567
2506.000	94.593
2505.000	94.625
2504.000	94.657
2503.000	94.684
2502.000	94.707
2501.000	94.728
2500.000	94.752
2499.000	94.784
2498.000	94.821
2497.000	94.857
2496.000	94.884
2495.000	94.9
2494.000	94.908
2493.000	94.914
2492.000	94.921
2491.000	94.931
2490.000	94.943
2489.000	94.957
2488.000	94.975
2487.000	94.996
2486.000	95.016
2485.000	95.03
2484.000	95.035
2483.000	95.035
2482.000	95.034
2481.000	95.037
2480.000	95.048
2479.000	95.063
2478.000	95.079
2477.000	95.094
2476.000	95.108
2475.000	95.123
2474.000	95.139
2473.000	95.157
2472.000	95.173
2471.000	95.185
2470.000	95.193
2469.000	95.199
2468.000	95.204
2467.000	95.21
2466.000	95.216
2465.000	95.22
2464.000	95.222
2463.000	95.224
2462.000	95.226
2461.000	95.229
2460.000	95.231
2459.000	95.23
2458.000	95.227
2457.000	95.225
2456.000	95.228
2455.000	95.236
2454.000	95.246
2453.000	95.255
2452.000	95.262
2451.000	95.266
2450.000	95.268
2449.000	95.27
2448.000	95.271
2447.000	95.275
2446.000	95.282
2445.000	95.291
2444.000	95.302
2443.000	95.311
2442.000	95.317
2441.000	95.322
2440.000	95.327
2439.000	95.335
2438.000	95.347
2437.000	95.364
2436.000	95.385
2435.000	95.404
2434.000	95.418
2433.000	95.426
2432.000	95.429
2431.000	95.431
2430.000	95.436
2429.000	95.443
2428.000	95.454
2427.000	95.468
2426.000	95.486
2425.000	95.506
2424.000	95.524
2423.000	95.539
2422.000	95.552
2421.000	95.563
2420.000	95.574
2419.000	95.582
2418.000	95.585
2417.000	95.585
2416.000	95.584
2415.000	95.585
2414.000	95.586
2413.000	95.585
2412.000	95.583
2411.000	95.58
2410.000	95.58
2409.000	95.586
2408.000	95.599
2407.000	95.617
2406.000	95.637
2405.000	95.653
2404.000	95.664
2403.000	95.668
2402.000	95.667
2401.000	95.665
2400.000	95.666
2399.000	95.672
2398.000	95.681
2397.000	95.694
2396.000	95.708
2395.000	95.723
2394.000	95.736
2393.000	95.745
2392.000	95.754
2391.000	95.765
2390.000	95.781
2389.000	95.803
2388.000	95.829
2387.000	95.855
2386.000	95.879
2385.000	95.9
2384.000	95.919
2383.000	95.937
2382.000	95.956
2381.000	95.976
2380.000	95.992
2379.000	96.002
2378.000	96.004
2377.000	96
2376.000	95.996
2375.000	95.999
2374.000	96.016
2373.000	96.042
2372.000	96.071
2371.000	96.091
2370.000	96.097
2369.000	96.093
2368.000	96.09
2367.000	96.096
2366.000	96.106
2365.000	96.11
2364.000	96.096
2363.000	96.068
2362.000	96.042
2361.000	96.031
2360.000	96.041
2359.000	96.065
2358.000	96.095
2357.000	96.126
2356.000	96.152
2355.000	96.165
2354.000	96.16
2353.000	96.145
2352.000	96.126
2351.000	96.108
2350.000	96.088
2349.000	96.066
2348.000	96.048
2347.000	96.039
2346.000	96.043
2345.000	96.052
2344.000	96.056
2343.000	96.047
2342.000	96.023
2341.000	95.992
2340.000	95.969
2339.000	95.96
2338.000	95.961
2337.000	95.965
2336.000	95.967
2335.000	95.969
2334.000	95.973
2333.000	95.978
2332.000	95.981
2331.000	95.978
2330.000	95.96
2329.000	95.916
2328.000	95.838
2327.000	95.73
2326.000	95.609
2325.000	95.502
2324.000	95.433
2323.000	95.413
2322.000	95.438
2321.000	95.488
2320.000	95.545
2319.000	95.594
2318.000	95.63
2317.000	95.655
2316.000	95.673
2315.000	95.688
2314.000	95.7
2313.000	95.708
2312.000	95.708
2311.000	95.702
2310.000	95.694
2309.000	95.687
2308.000	95.685
2307.000	95.686
2306.000	95.69
2305.000	95.694
2304.000	95.696
2303.000	95.694
2302.000	95.688
2301.000	95.679
2300.000	95.669
2299.000	95.658
2298.000	95.646
2297.000	95.628
2296.000	95.606
2295.000	95.58
2294.000	95.552
2293.000	95.524
2292.000	95.495
2291.000	95.468
2290.000	95.444
2289.000	95.424
2288.000	95.411
2287.000	95.404
2286.000	95.406
2285.000	95.418
2284.000	95.439
2283.000	95.467
2282.000	95.494
2281.000	95.517
2280.000	95.532
2279.000	95.543
2278.000	95.553
2277.000	95.564
2276.000	95.576
2275.000	95.587
2274.000	95.595
2273.000	95.601
2272.000	95.606
2271.000	95.613
2270.000	95.624
2269.000	95.639
2268.000	95.657
2267.000	95.679
2266.000	95.704
2265.000	95.729
2264.000	95.747
2263.000	95.756
2262.000	95.753
2261.000	95.739
2260.000	95.719
2259.000	95.7
2258.000	95.689
2257.000	95.691
2256.000	95.707
2255.000	95.734
2254.000	95.763
2253.000	95.79
2252.000	95.807
2251.000	95.81
2250.000	95.799
2249.000	95.781
2248.000	95.763
2247.000	95.754
2246.000	95.756
2245.000	95.766
2244.000	95.779
2243.000	95.79
2242.000	95.795
2241.000	95.791
2240.000	95.781
2239.000	95.766
2238.000	95.749
2237.000	95.735
2236.000	95.725
2235.000	95.721
2234.000	95.725
2233.000	95.731
2232.000	95.734
2231.000	95.735
2230.000	95.736
2229.000	95.743
2228.000	95.755
2227.000	95.766
2226.000	95.768
2225.000	95.762
2224.000	95.753
2223.000	95.751
2222.000	95.76
2221.000	95.784
2220.000	95.819
2219.000	95.855
2218.000	95.88
2217.000	95.885
2216.000	95.871
2215.000	95.844
2214.000	95.818
2213.000	95.802
2212.000	95.796
2211.000	95.798
2210.000	95.8
2209.000	95.796
2208.000	95.786
2207.000	95.774
2206.000	95.763
2205.000	95.759
2204.000	95.762
2203.000	95.771
2202.000	95.779
2201.000	95.78
2200.000	95.768
2199.000	95.75
2198.000	95.734
2197.000	95.725
2196.000	95.725
2195.000	95.731
2194.000	95.738
2193.000	95.742
2192.000	95.736
2191.000	95.718
2190.000	95.689
2189.000	95.658
2188.000	95.635
2187.000	95.629
2186.000	95.644
2185.000	95.678
2184.000	95.729
2183.000	95.789
2182.000	95.842
2181.000	95.873
2180.000	95.873
2179.000	95.851
2178.000	95.831
2177.000	95.836
2176.000	95.868
2175.000	95.909
2174.000	95.931
2173.000	95.916
2172.000	95.862
2171.000	95.783
2170.000	95.695
2169.000	95.613
2168.000	95.542
2167.000	95.48
2166.000	95.417
2165.000	95.344
2164.000	95.27
2163.000	95.227
2162.000	95.274
2161.000	95.467
2160.000	95.813
2159.000	96.235
2158.000	96.608
2157.000	96.832
2156.000	96.895
2155.000	96.854
2154.000	96.778
2153.000	96.711
2152.000	96.661
2151.000	96.623
2150.000	96.588
2149.000	96.556
2148.000	96.53
2147.000	96.516
2146.000	96.513
2145.000	96.517
2144.000	96.525
2143.000	96.534
2142.000	96.544
2141.000	96.551
2140.000	96.556
2139.000	96.564
2138.000	96.59
2137.000	96.647
2136.000	96.732
2135.000	96.821
2134.000	96.882
2133.000	96.893
2132.000	96.855
2131.000	96.789
2130.000	96.714
2129.000	96.644
2128.000	96.582
2127.000	96.528
2126.000	96.486
2125.000	96.455
2124.000	96.432
2123.000	96.407
2122.000	96.376
2121.000	96.338
2120.000	96.298
2119.000	96.258
2118.000	96.218
2117.000	96.175
2116.000	96.132
2115.000	96.093
2114.000	96.066
2113.000	96.051
2112.000	96.047
2111.000	96.047
2110.000	96.05
2109.000	96.057
2108.000	96.07
2107.000	96.091
2106.000	96.115
2105.000	96.138
2104.000	96.151
2103.000	96.149
2102.000	96.133
2101.000	96.113
2100.000	96.103
2099.000	96.116
2098.000	96.154
2097.000	96.21
2096.000	96.266
2095.000	96.305
2094.000	96.318
2093.000	96.306
2092.000	96.28
2091.000	96.25
2090.000	96.221
2089.000	96.194
2088.000	96.168
2087.000	96.143
2086.000	96.12
2085.000	96.101
2084.000	96.087
2083.000	96.074
2082.000	96.061
2081.000	96.045
2080.000	96.027
2079.000	96.01
2078.000	95.998
2077.000	95.992
2076.000	95.992
2075.000	95.996
2074.000	96.004
2073.000	96.015
2072.000	96.027
2071.000	96.036
2070.000	96.039
2069.000	96.036
2068.000	96.029
2067.000	96.024
2066.000	96.029
2065.000	96.046
2064.000	96.071
2063.000	96.097
2062.000	96.115
2061.000	96.122
2060.000	96.117
2059.000	96.106
2058.000	96.097
2057.000	96.093
2056.000	96.087
2055.000	96.058
2054.000	95.99
2053.000	95.887
2052.000	95.777
2051.000	95.7
2050.000	95.683
2049.000	95.725
2048.000	95.798
2047.000	95.872
2046.000	95.929
2045.000	95.964
2044.000	95.98
2043.000	95.978
2042.000	95.961
2041.000	95.938
2040.000	95.918
2039.000	95.907
2038.000	95.909
2037.000	95.929
2036.000	95.969
2035.000	96.024
2034.000	96.083
2033.000	96.135
2032.000	96.175
2031.000	96.201
2030.000	96.214
2029.000	96.211
2028.000	96.193
2027.000	96.165
2026.000	96.138
2025.000	96.124
2024.000	96.131
2023.000	96.158
2022.000	96.196
2021.000	96.228
2020.000	96.243
2019.000	96.237
2018.000	96.218
2017.000	96.199
2016.000	96.193
2015.000	96.2
2014.000	96.218
2013.000	96.242
2012.000	96.267
2011.000	96.293
2010.000	96.324
2009.000	96.369
2008.000	96.434
2007.000	96.509
2006.000	96.574
2005.000	96.608
2004.000	96.602
[truncated: 1,453 more rows]
