# Supplementary material for: Cretaceous gnetalean yields first preserved plant gum
Source: Sci Rep. 2020 Feb 25;10:3401. doi: 10.1038/s41598-020-60211-2 (PMC7042272; doi:10.1038/s41598-020-60211-2)
Supplement: Supplementary file 10 — Supplementary data. [file 41598_2020_60211_MOESM10_ESM.csv]

	Sample 001 By Administrator Date Wednesday February 08 2017
Time	16:25:19
Wavenumbers [1/cm]	Transmittance %
4000.000	98.861
3999.000	98.859
3998.000	98.857
3997.000	98.864
3996.000	98.876
3995.000	98.885
3994.000	98.89
3993.000	98.892
3992.000	98.895
3991.000	98.9
3990.000	98.905
3989.000	98.91
3988.000	98.913
3987.000	98.913
3986.000	98.911
3985.000	98.908
3984.000	98.903
3983.000	98.9
3982.000	98.9
3981.000	98.901
3980.000	98.903
3979.000	98.904
3978.000	98.902
3977.000	98.902
3976.000	98.906
3975.000	98.913
3974.000	98.92
3973.000	98.924
3972.000	98.925
3971.000	98.927
3970.000	98.931
3969.000	98.935
3968.000	98.934
3967.000	98.925
3966.000	98.91
3965.000	98.897
3964.000	98.889
3963.000	98.89
3962.000	98.898
3961.000	98.909
3960.000	98.919
3959.000	98.925
3958.000	98.926
3957.000	98.923
3956.000	98.917
3955.000	98.907
3954.000	98.895
3953.000	98.885
3952.000	98.884
3951.000	98.898
3950.000	98.928
3949.000	98.963
3948.000	98.987
3947.000	98.993
3946.000	98.982
3945.000	98.967
3944.000	98.958
3943.000	98.957
3942.000	98.959
3941.000	98.958
3940.000	98.952
3939.000	98.941
3938.000	98.931
3937.000	98.925
3936.000	98.924
3935.000	98.93
3934.000	98.945
3933.000	98.967
3932.000	98.986
3931.000	98.991
3930.000	98.98
3929.000	98.959
3928.000	98.94
3927.000	98.932
3926.000	98.939
3925.000	98.955
3924.000	98.973
3923.000	98.985
3922.000	98.991
3921.000	98.993
3920.000	98.995
3919.000	98.997
3918.000	98.999
3917.000	98.997
3916.000	98.993
3915.000	98.986
3914.000	98.978
3913.000	98.971
3912.000	98.963
3911.000	98.953
3910.000	98.943
3909.000	98.932
3908.000	98.923
3907.000	98.922
3906.000	98.934
3905.000	98.959
3904.000	98.986
3903.000	99.006
3902.000	99.02
3901.000	99.033
3900.000	99.044
3899.000	99.05
3898.000	99.048
3897.000	99.04
3896.000	99.029
3895.000	99.017
3894.000	99.011
3893.000	99.01
3892.000	99.009
3891.000	99.002
3890.000	98.994
3889.000	98.99
3888.000	98.994
3887.000	99.006
3886.000	99.02
3885.000	99.028
3884.000	99.034
3883.000	99.041
3882.000	99.049
3881.000	99.052
3880.000	99.041
3879.000	99.023
3878.000	99.01
3877.000	99.005
3876.000	99.008
3875.000	99.009
3874.000	99
3873.000	98.984
3872.000	98.971
3871.000	98.964
3870.000	98.96
3869.000	98.954
3868.000	98.953
3867.000	98.96
3866.000	98.972
3865.000	98.985
3864.000	98.992
3863.000	98.993
3862.000	98.993
3861.000	98.995
3860.000	98.997
3859.000	98.994
3858.000	98.986
3857.000	98.977
3856.000	98.974
3855.000	98.985
3854.000	98.996
3853.000	98.995
3852.000	98.993
3851.000	99.004
3850.000	99.013
3849.000	99.009
3848.000	98.998
3847.000	98.988
3846.000	98.978
3845.000	98.969
3844.000	98.957
3843.000	98.944
3842.000	98.932
3841.000	98.924
3840.000	98.923
3839.000	98.925
3838.000	98.93
3837.000	98.937
3836.000	98.948
3835.000	98.959
3834.000	98.969
3833.000	98.976
3832.000	98.978
3831.000	98.976
3830.000	98.973
3829.000	98.97
3828.000	98.966
3827.000	98.958
3826.000	98.947
3825.000	98.935
3824.000	98.927
3823.000	98.924
3822.000	98.919
3821.000	98.904
3820.000	98.891
3819.000	98.899
3818.000	98.928
3817.000	98.96
3816.000	98.978
3815.000	98.982
3814.000	98.984
3813.000	98.989
3812.000	98.987
3811.000	98.978
3810.000	98.966
3809.000	98.957
3808.000	98.947
3807.000	98.931
3806.000	98.911
3805.000	98.896
3804.000	98.891
3803.000	98.892
3802.000	98.893
3801.000	98.885
3800.000	98.88
3799.000	98.89
3798.000	98.904
3797.000	98.914
3796.000	98.918
3795.000	98.922
3794.000	98.929
3793.000	98.938
3792.000	98.942
3791.000	98.943
3790.000	98.941
3789.000	98.939
3788.000	98.937
3787.000	98.936
3786.000	98.933
3785.000	98.927
3784.000	98.916
3783.000	98.906
3782.000	98.899
3781.000	98.896
3780.000	98.897
3779.000	98.897
3778.000	98.898
3777.000	98.905
3776.000	98.913
3775.000	98.916
3774.000	98.914
3773.000	98.911
3772.000	98.915
3771.000	98.922
3770.000	98.925
3769.000	98.92
3768.000	98.913
3767.000	98.909
3766.000	98.906
3765.000	98.901
3764.000	98.896
3763.000	98.891
3762.000	98.884
3761.000	98.874
3760.000	98.865
3759.000	98.861
3758.000	98.861
3757.000	98.858
3756.000	98.848
3755.000	98.829
3754.000	98.809
3753.000	98.801
3752.000	98.811
3751.000	98.827
3750.000	98.83
3749.000	98.828
3748.000	98.832
3747.000	98.845
3746.000	98.861
3745.000	98.869
3744.000	98.865
3743.000	98.862
3742.000	98.867
3741.000	98.869
3740.000	98.867
3739.000	98.867
3738.000	98.872
3737.000	98.876
3736.000	98.87
3735.000	98.856
3734.000	98.84
3733.000	98.825
3732.000	98.81
3731.000	98.801
3730.000	98.8
3729.000	98.805
3728.000	98.813
3727.000	98.824
3726.000	98.836
3725.000	98.845
3724.000	98.846
3723.000	98.839
3722.000	98.83
3721.000	98.822
3720.000	98.816
3719.000	98.809
3718.000	98.795
3717.000	98.775
3716.000	98.752
3715.000	98.732
3714.000	98.719
3713.000	98.715
3712.000	98.718
3711.000	98.717
3710.000	98.711
3709.000	98.707
3708.000	98.707
3707.000	98.708
3706.000	98.706
3705.000	98.7
3704.000	98.692
3703.000	98.684
3702.000	98.675
3701.000	98.666
3700.000	98.661
3699.000	98.66
3698.000	98.656
3697.000	98.645
3696.000	98.628
3695.000	98.61
3694.000	98.597
3693.000	98.59
3692.000	98.587
3691.000	98.578
3690.000	98.552
3689.000	98.516
3688.000	98.49
3687.000	98.482
3686.000	98.477
3685.000	98.459
3684.000	98.428
3683.000	98.389
3682.000	98.348
3681.000	98.307
3680.000	98.262
3679.000	98.216
3678.000	98.175
3677.000	98.144
3676.000	98.115
3675.000	98.083
3674.000	98.059
3673.000	98.048
3672.000	98.035
3671.000	98.011
3670.000	97.973
3669.000	97.929
3668.000	97.89
3667.000	97.853
3666.000	97.81
3665.000	97.761
3664.000	97.711
3663.000	97.664
3662.000	97.619
3661.000	97.57
3660.000	97.514
3659.000	97.451
3658.000	97.387
3657.000	97.324
3656.000	97.264
3655.000	97.21
3654.000	97.159
3653.000	97.104
3652.000	97.042
3651.000	96.969
3650.000	96.884
3649.000	96.788
3648.000	96.695
3647.000	96.616
3646.000	96.546
3645.000	96.478
3644.000	96.408
3643.000	96.334
3642.000	96.257
3641.000	96.176
3640.000	96.092
3639.000	96.003
3638.000	95.913
3637.000	95.824
3636.000	95.738
3635.000	95.654
3634.000	95.571
3633.000	95.489
3632.000	95.401
3631.000	95.301
3630.000	95.183
3629.000	95.068
3628.000	94.973
3627.000	94.893
3626.000	94.807
3625.000	94.707
3624.000	94.6
3623.000	94.493
3622.000	94.39
3621.000	94.285
3620.000	94.176
3619.000	94.069
3618.000	93.969
3617.000	93.873
3616.000	93.77
3615.000	93.656
3614.000	93.537
3613.000	93.427
3612.000	93.329
3611.000	93.235
3610.000	93.125
3609.000	92.991
3608.000	92.849
3607.000	92.718
3606.000	92.604
3605.000	92.494
3604.000	92.377
3603.000	92.246
3602.000	92.102
3601.000	91.958
3600.000	91.827
3599.000	91.712
3598.000	91.601
3597.000	91.483
3596.000	91.354
3595.000	91.222
3594.000	91.097
3593.000	90.98
3592.000	90.868
3591.000	90.753
3590.000	90.627
3589.000	90.484
3588.000	90.333
3587.000	90.189
3586.000	90.055
3585.000	89.922
3584.000	89.783
3583.000	89.639
3582.000	89.493
3581.000	89.346
3580.000	89.2
3579.000	89.058
3578.000	88.921
3577.000	88.788
3576.000	88.653
3575.000	88.517
3574.000	88.381
3573.000	88.25
3572.000	88.123
3571.000	88
3570.000	87.873
3569.000	87.735
3568.000	87.586
3567.000	87.439
3566.000	87.303
3565.000	87.168
3564.000	87.023
3563.000	86.869
3562.000	86.714
3561.000	86.565
3560.000	86.424
3559.000	86.287
3558.000	86.148
3557.000	86.004
3556.000	85.857
3555.000	85.707
3554.000	85.557
3553.000	85.411
3552.000	85.272
3551.000	85.137
3550.000	85.003
3549.000	84.865
3548.000	84.725
3547.000	84.586
3546.000	84.449
3545.000	84.313
3544.000	84.174
3543.000	84.031
3542.000	83.887
3541.000	83.743
3540.000	83.601
3539.000	83.461
3538.000	83.322
3537.000	83.183
3536.000	83.049
3535.000	82.919
3534.000	82.79
3533.000	82.657
3532.000	82.52
3531.000	82.384
3530.000	82.25
3529.000	82.112
3528.000	81.971
3527.000	81.831
3526.000	81.698
3525.000	81.572
3524.000	81.449
3523.000	81.323
3522.000	81.19
3521.000	81.048
3520.000	80.903
3519.000	80.762
3518.000	80.627
3517.000	80.495
3516.000	80.358
3515.000	80.213
3514.000	80.062
3513.000	79.909
3512.000	79.761
3511.000	79.622
3510.000	79.493
3509.000	79.374
3508.000	79.259
3507.000	79.143
3506.000	79.02
3505.000	78.889
3504.000	78.754
3503.000	78.621
3502.000	78.492
3501.000	78.365
3500.000	78.239
3499.000	78.114
3498.000	77.992
3497.000	77.872
3496.000	77.753
3495.000	77.632
3494.000	77.507
3493.000	77.379
3492.000	77.251
3491.000	77.124
3490.000	76.999
3489.000	76.874
3488.000	76.75
3487.000	76.631
3486.000	76.514
3485.000	76.393
3484.000	76.266
3483.000	76.135
3482.000	76.006
3481.000	75.882
3480.000	75.764
3479.000	75.647
3478.000	75.527
3477.000	75.404
3476.000	75.281
3475.000	75.16
3474.000	75.037
3473.000	74.912
3472.000	74.787
3471.000	74.665
3470.000	74.548
3469.000	74.433
3468.000	74.321
3467.000	74.211
3466.000	74.102
3465.000	73.994
3464.000	73.887
3463.000	73.782
3462.000	73.68
3461.000	73.58
3460.000	73.482
3459.000	73.38
3458.000	73.272
3457.000	73.16
3456.000	73.051
3455.000	72.949
3454.000	72.852
3453.000	72.754
3452.000	72.654
3451.000	72.548
3450.000	72.438
3449.000	72.325
3448.000	72.215
3447.000	72.113
3446.000	72.014
3445.000	71.912
3444.000	71.806
3443.000	71.7
3442.000	71.598
3441.000	71.499
3440.000	71.398
3439.000	71.295
3438.000	71.194
3437.000	71.099
3436.000	71.011
3435.000	70.926
3434.000	70.835
3433.000	70.737
3432.000	70.638
3431.000	70.542
3430.000	70.451
3429.000	70.363
3428.000	70.279
3427.000	70.199
3426.000	70.119
3425.000	70.037
3424.000	69.95
3423.000	69.86
3422.000	69.771
3421.000	69.689
3420.000	69.614
3419.000	69.538
3418.000	69.456
3417.000	69.367
3416.000	69.278
3415.000	69.191
3414.000	69.106
3413.000	69.022
3412.000	68.938
3411.000	68.852
3410.000	68.765
3409.000	68.68
3408.000	68.598
3407.000	68.518
3406.000	68.437
3405.000	68.351
3404.000	68.264
3403.000	68.182
3402.000	68.109
3401.000	68.045
3400.000	67.986
3399.000	67.929
3398.000	67.869
3397.000	67.801
3396.000	67.724
3395.000	67.639
3394.000	67.553
3393.000	67.472
3392.000	67.404
3391.000	67.348
3390.000	67.297
3389.000	67.245
3388.000	67.191
3387.000	67.135
3386.000	67.071
3385.000	66.998
3384.000	66.922
3383.000	66.851
3382.000	66.79
3381.000	66.737
3380.000	66.684
3379.000	66.626
3378.000	66.56
3377.000	66.492
3376.000	66.43
3375.000	66.373
3374.000	66.314
3373.000	66.249
3372.000	66.178
3371.000	66.11
3370.000	66.053
3369.000	66.009
3368.000	65.97
3367.000	65.93
3366.000	65.884
3365.000	65.835
3364.000	65.786
3363.000	65.738
3362.000	65.691
3361.000	65.648
3360.000	65.609
3359.000	65.574
3358.000	65.541
3357.000	65.508
3356.000	65.477
3355.000	65.449
3354.000	65.421
3353.000	65.394
3352.000	65.367
3351.000	65.34
3350.000	65.309
3349.000	65.274
3348.000	65.239
3347.000	65.206
3346.000	65.178
3345.000	65.153
3344.000	65.131
3343.000	65.111
3342.000	65.09
3341.000	65.07
3340.000	65.05
3339.000	65.032
3338.000	65.014
3337.000	64.997
3336.000	64.984
3335.000	64.974
3334.000	64.967
3333.000	64.96
3332.000	64.947
3331.000	64.927
3330.000	64.903
3329.000	64.88
3328.000	64.868
3327.000	64.866
3326.000	64.872
3325.000	64.879
3324.000	64.884
3323.000	64.883
3322.000	64.877
3321.000	64.867
3320.000	64.856
3319.000	64.848
3318.000	64.842
3317.000	64.836
3316.000	64.828
3315.000	64.819
3314.000	64.809
3313.000	64.801
3312.000	64.796
3311.000	64.791
3310.000	64.783
3309.000	64.771
3308.000	64.759
3307.000	64.746
3306.000	64.734
3305.000	64.722
3304.000	64.712
3303.000	64.705
3302.000	64.699
3301.000	64.691
3300.000	64.683
3299.000	64.676
3298.000	64.672
3297.000	64.669
3296.000	64.668
3295.000	64.668
3294.000	64.667
3293.000	64.665
3292.000	64.665
3291.000	64.667
3290.000	64.67
3289.000	64.67
3288.000	64.667
3287.000	64.663
3286.000	64.661
3285.000	64.666
3284.000	64.676
3283.000	64.688
3282.000	64.697
3281.000	64.702
3280.000	64.703
3279.000	64.701
3278.000	64.697
3277.000	64.693
3276.000	64.691
3275.000	64.693
3274.000	64.695
3273.000	64.697
3272.000	64.7
3271.000	64.703
3270.000	64.701
3269.000	64.695
3268.000	64.688
3267.000	64.687
3266.000	64.695
3265.000	64.712
3264.000	64.731
3263.000	64.747
3262.000	64.76
3261.000	64.772
3260.000	64.79
3259.000	64.813
3258.000	64.838
3257.000	64.864
3256.000	64.893
3255.000	64.926
3254.000	64.957
3253.000	64.983
3252.000	65.003
3251.000	65.022
3250.000	65.041
3249.000	65.064
3248.000	65.091
3247.000	65.121
3246.000	65.155
3245.000	65.194
3244.000	65.235
3243.000	65.274
3242.000	65.308
3241.000	65.339
3240.000	65.369
3239.000	65.398
3238.000	65.425
3237.000	65.451
3236.000	65.478
3235.000	65.508
3234.000	65.542
3233.000	65.58
3232.000	65.623
3231.000	65.667
3230.000	65.708
3229.000	65.747
3228.000	65.786
3227.000	65.825
3226.000	65.867
3225.000	65.915
3224.000	65.969
3223.000	66.024
3222.000	66.075
3221.000	66.122
3220.000	66.171
3219.000	66.227
3218.000	66.289
3217.000	66.353
3216.000	66.416
3215.000	66.476
3214.000	66.538
3213.000	66.604
3212.000	66.675
3211.000	66.745
3210.000	66.812
3209.000	66.873
3208.000	66.932
3207.000	66.99
3206.000	67.05
3205.000	67.115
3204.000	67.185
3203.000	67.257
3202.000	67.327
3201.000	67.396
3200.000	67.465
3199.000	67.538
3198.000	67.612
3197.000	67.688
3196.000	67.767
3195.000	67.846
3194.000	67.927
3193.000	68.009
3192.000	68.095
3191.000	68.183
3190.000	68.27
3189.000	68.355
3188.000	68.44
3187.000	68.527
3186.000	68.621
3185.000	68.724
3184.000	68.832
3183.000	68.935
3182.000	69.03
3181.000	69.121
3180.000	69.216
3179.000	69.318
3178.000	69.42
3177.000	69.517
3176.000	69.609
3175.000	69.7
3174.000	69.794
3173.000	69.892
3172.000	69.992
3171.000	70.093
3170.000	70.192
3169.000	70.29
3168.000	70.389
3167.000	70.487
3166.000	70.586
3165.000	70.686
3164.000	70.788
3163.000	70.895
3162.000	71.005
3161.000	71.114
3160.000	71.22
3159.000	71.327
3158.000	71.434
3157.000	71.542
3156.000	71.65
3155.000	71.76
3154.000	71.872
3153.000	71.991
3152.000	72.115
3151.000	72.239
3150.000	72.359
3149.000	72.475
3148.000	72.587
3147.000	72.697
3146.000	72.806
3145.000	72.915
3144.000	73.025
3143.000	73.134
3142.000	73.244
3141.000	73.357
3140.000	73.476
3139.000	73.598
3138.000	73.718
3137.000	73.831
3136.000	73.938
3135.000	74.044
3134.000	74.153
3133.000	74.266
3132.000	74.379
3131.000	74.487
3130.000	74.593
3129.000	74.7
3128.000	74.813
3127.000	74.931
3126.000	75.049
3125.000	75.164
3124.000	75.278
3123.000	75.393
3122.000	75.509
3121.000	75.626
3120.000	75.744
3119.000	75.864
3118.000	75.985
3117.000	76.107
3116.000	76.227
3115.000	76.346
3114.000	76.463
3113.000	76.578
3112.000	76.692
3111.000	76.807
3110.000	76.924
3109.000	77.042
3108.000	77.158
3107.000	77.269
3106.000	77.377
3105.000	77.484
3104.000	77.588
3103.000	77.692
3102.000	77.799
3101.000	77.91
3100.000	78.023
3099.000	78.136
3098.000	78.245
3097.000	78.351
3096.000	78.454
3095.000	78.554
3094.000	78.65
3093.000	78.746
3092.000	78.846
3091.000	78.954
3090.000	79.066
3089.000	79.178
3088.000	79.286
3087.000	79.391
3086.000	79.494
3085.000	79.598
3084.000	79.706
3083.000	79.816
3082.000	79.927
3081.000	80.036
3080.000	80.146
3079.000	80.258
3078.000	80.374
3077.000	80.493
3076.000	80.611
3075.000	80.726
3074.000	80.837
3073.000	80.943
3072.000	81.045
3071.000	81.142
3070.000	81.239
3069.000	81.337
3068.000	81.438
3067.000	81.543
3066.000	81.65
3065.000	81.757
3064.000	81.862
3063.000	81.961
3062.000	82.054
3061.000	82.146
3060.000	82.242
3059.000	82.343
3058.000	82.449
3057.000	82.553
3056.000	82.655
3055.000	82.753
3054.000	82.849
3053.000	82.946
3052.000	83.044
3051.000	83.145
3050.000	83.247
3049.000	83.351
3048.000	83.453
3047.000	83.553
3046.000	83.65
3045.000	83.748
3044.000	83.845
3043.000	83.943
3042.000	84.04
3041.000	84.138
3040.000	84.236
3039.000	84.33
3038.000	84.419
3037.000	84.505
3036.000	84.592
3035.000	84.682
3034.000	84.771
3033.000	84.858
3032.000	84.942
3031.000	85.023
3030.000	85.102
3029.000	85.179
3028.000	85.255
3027.000	85.334
3026.000	85.412
3025.000	85.49
3024.000	85.564
3023.000	85.637
3022.000	85.709
3021.000	85.78
3020.000	85.85
3019.000	85.917
3018.000	85.981
3017.000	86.045
3016.000	86.107
3015.000	86.168
3014.000	86.225
3013.000	86.278
3012.000	86.331
3011.000	86.383
3010.000	86.433
3009.000	86.477
3008.000	86.515
3007.000	86.552
3006.000	86.588
3005.000	86.62
3004.000	86.644
3003.000	86.662
3002.000	86.677
3001.000	86.692
3000.000	86.706
2999.000	86.716
2998.000	86.723
2997.000	86.729
2996.000	86.731
2995.000	86.725
2994.000	86.708
2993.000	86.681
2992.000	86.652
2991.000	86.625
2990.000	86.603
2989.000	86.581
2988.000	86.556
2987.000	86.526
2986.000	86.49
2985.000	86.449
2984.000	86.406
2983.000	86.362
2982.000	86.314
2981.000	86.262
2980.000	86.209
2979.000	86.164
2978.000	86.127
2977.000	86.096
2976.000	86.063
2975.000	86.024
2974.000	85.974
2973.000	85.913
2972.000	85.844
2971.000	85.772
2970.000	85.701
2969.000	85.63
2968.000	85.556
2967.000	85.479
2966.000	85.395
2965.000	85.303
2964.000	85.197
2963.000	85.078
2962.000	84.947
2961.000	84.811
2960.000	84.673
2959.000	84.534
2958.000	84.393
2957.000	84.247
2956.000	84.094
2955.000	83.934
2954.000	83.769
2953.000	83.604
2952.000	83.445
2951.000	83.293
2950.000	83.144
2949.000	82.991
2948.000	82.833
2947.000	82.674
2946.000	82.519
2945.000	82.37
2944.000	82.23
2943.000	82.097
2942.000	81.969
2941.000	81.851
2940.000	81.746
2939.000	81.658
2938.000	81.584
2937.000	81.523
2936.000	81.472
2935.000	81.434
2934.000	81.408
2933.000	81.392
2932.000	81.384
2931.000	81.385
2930.000	81.392
2929.000	81.405
2928.000	81.419
2927.000	81.434
2926.000	81.451
2925.000	81.474
2924.000	81.503
2923.000	81.54
2922.000	81.585
2921.000	81.642
2920.000	81.71
2919.000	81.786
2918.000	81.863
2917.000	81.937
2916.000	82.007
2915.000	82.074
2914.000	82.139
2913.000	82.202
2912.000	82.264
2911.000	82.325
2910.000	82.383
2909.000	82.436
2908.000	82.484
2907.000	82.527
2906.000	82.57
2905.000	82.614
2904.000	82.661
2903.000	82.71
2902.000	82.759
2901.000	82.804
2900.000	82.843
2899.000	82.874
2898.000	82.901
2897.000	82.93
2896.000	82.963
2895.000	83.001
2894.000	83.041
2893.000	83.079
2892.000	83.111
2891.000	83.139
2890.000	83.167
2889.000	83.201
2888.000	83.241
2887.000	83.289
2886.000	83.34
2885.000	83.395
2884.000	83.453
2883.000	83.516
2882.000	83.585
2881.000	83.661
2880.000	83.745
2879.000	83.836
2878.000	83.934
2877.000	84.035
2876.000	84.141
2875.000	84.25
2874.000	84.361
2873.000	84.474
2872.000	84.594
2871.000	84.721
2870.000	84.856
2869.000	84.992
2868.000	85.125
2867.000	85.256
2866.000	85.386
2865.000	85.514
2864.000	85.639
2863.000	85.762
2862.000	85.883
2861.000	86.004
2860.000	86.122
2859.000	86.236
2858.000	86.342
2857.000	86.44
2856.000	86.533
2855.000	86.625
2854.000	86.72
2853.000	86.819
2852.000	86.922
2851.000	87.023
2850.000	87.118
2849.000	87.205
2848.000	87.289
2847.000	87.372
2846.000	87.456
2845.000	87.539
2844.000	87.621
2843.000	87.702
2842.000	87.785
2841.000	87.868
2840.000	87.95
2839.000	88.03
2838.000	88.108
2837.000	88.185
2836.000	88.261
2835.000	88.34
2834.000	88.422
2833.000	88.506
2832.000	88.588
2831.000	88.667
2830.000	88.744
2829.000	88.821
2828.000	88.899
2827.000	88.976
2826.000	89.051
2825.000	89.123
2824.000	89.191
2823.000	89.258
2822.000	89.323
2821.000	89.385
2820.000	89.446
2819.000	89.507
2818.000	89.567
2817.000	89.625
2816.000	89.68
2815.000	89.733
2814.000	89.789
2813.000	89.846
2812.000	89.903
2811.000	89.957
2810.000	90.008
2809.000	90.057
2808.000	90.105
2807.000	90.153
2806.000	90.198
2805.000	90.24
2804.000	90.282
2803.000	90.328
2802.000	90.377
2801.000	90.427
2800.000	90.475
2799.000	90.521
2798.000	90.566
2797.000	90.607
2796.000	90.645
2795.000	90.682
2794.000	90.723
2793.000	90.767
2792.000	90.811
2791.000	90.851
2790.000	90.885
2789.000	90.915
2788.000	90.944
2787.000	90.976
2786.000	91.014
2785.000	91.053
2784.000	91.089
2783.000	91.122
2782.000	91.153
2781.000	91.184
2780.000	91.216
2779.000	91.249
2778.000	91.281
2777.000	91.309
2776.000	91.336
2775.000	91.367
2774.000	91.403
2773.000	91.437
2772.000	91.468
2771.000	91.495
2770.000	91.521
2769.000	91.545
2768.000	91.569
2767.000	91.595
2766.000	91.626
2765.000	91.66
2764.000	91.693
2763.000	91.722
2762.000	91.748
2761.000	91.774
2760.000	91.804
2759.000	91.837
2758.000	91.872
2757.000	91.904
2756.000	91.932
2755.000	91.959
2754.000	91.987
2753.000	92.014
2752.000	92.038
2751.000	92.06
2750.000	92.081
2749.000	92.101
2748.000	92.123
2747.000	92.144
2746.000	92.165
2745.000	92.183
2744.000	92.202
2743.000	92.223
2742.000	92.244
2741.000	92.264
2740.000	92.285
2739.000	92.307
2738.000	92.331
2737.000	92.354
2736.000	92.375
2735.000	92.396
2734.000	92.419
2733.000	92.442
2732.000	92.46
2731.000	92.477
2730.000	92.498
2729.000	92.525
2728.000	92.555
2727.000	92.582
2726.000	92.603
2725.000	92.62
2724.000	92.636
2723.000	92.655
2722.000	92.676
2721.000	92.696
2720.000	92.715
2719.000	92.732
2718.000	92.751
2717.000	92.774
2716.000	92.801
2715.000	92.828
2714.000	92.853
2713.000	92.876
2712.000	92.897
2711.000	92.919
2710.000	92.941
2709.000	92.96
2708.000	92.978
2707.000	92.998
2706.000	93.018
2705.000	93.038
2704.000	93.06
2703.000	93.084
2702.000	93.11
2701.000	93.136
2700.000	93.159
2699.000	93.18
2698.000	93.202
2697.000	93.222
2696.000	93.242
2695.000	93.26
2694.000	93.278
2693.000	93.3
2692.000	93.326
2691.000	93.357
2690.000	93.389
2689.000	93.417
2688.000	93.438
2687.000	93.454
2686.000	93.469
2685.000	93.487
2684.000	93.51
2683.000	93.54
2682.000	93.573
2681.000	93.604
2680.000	93.631
2679.000	93.655
2678.000	93.678
2677.000	93.699
2676.000	93.719
2675.000	93.74
2674.000	93.765
2673.000	93.794
2672.000	93.822
2671.000	93.848
2670.000	93.873
2669.000	93.897
2668.000	93.921
2667.000	93.943
2666.000	93.964
2665.000	93.987
2664.000	94.01
2663.000	94.031
2662.000	94.045
2661.000	94.054
2660.000	94.063
2659.000	94.077
2658.000	94.094
2657.000	94.114
2656.000	94.136
2655.000	94.16
2654.000	94.182
2653.000	94.201
2652.000	94.218
2651.000	94.238
2650.000	94.263
2649.000	94.291
2648.000	94.318
2647.000	94.342
2646.000	94.364
2645.000	94.387
2644.000	94.413
2643.000	94.443
2642.000	94.473
2641.000	94.5
2640.000	94.525
2639.000	94.549
2638.000	94.571
2637.000	94.591
2636.000	94.611
2635.000	94.632
2634.000	94.656
2633.000	94.684
2632.000	94.715
2631.000	94.746
2630.000	94.77
2629.000	94.786
2628.000	94.802
2627.000	94.821
2626.000	94.843
2625.000	94.862
2624.000	94.88
2623.000	94.9
2622.000	94.922
2621.000	94.944
2620.000	94.966
2619.000	94.992
2618.000	95.021
2617.000	95.05
2616.000	95.076
2615.000	95.098
2614.000	95.113
2613.000	95.119
2612.000	95.122
2611.000	95.129
2610.000	95.143
2609.000	95.162
2608.000	95.183
2607.000	95.207
2606.000	95.23
2605.000	95.252
2604.000	95.27
2603.000	95.286
2602.000	95.295
2601.000	95.299
2600.000	95.305
2599.000	95.32
2598.000	95.34
2597.000	95.359
2596.000	95.372
2595.000	95.385
2594.000	95.399
2593.000	95.412
2592.000	95.421
2591.000	95.426
2590.000	95.43
2589.000	95.436
2588.000	95.452
2587.000	95.48
2586.000	95.513
2585.000	95.538
2584.000	95.553
2583.000	95.568
2582.000	95.589
2581.000	95.613
2580.000	95.634
2579.000	95.646
2578.000	95.65
2577.000	95.646
2576.000	95.638
2575.000	95.633
2574.000	95.634
2573.000	95.642
2572.000	95.653
2571.000	95.667
2570.000	95.681
2569.000	95.696
2568.000	95.712
2567.000	95.729
2566.000	95.745
2565.000	95.754
2564.000	95.758
2563.000	95.762
2562.000	95.765
2561.000	95.764
2560.000	95.762
2559.000	95.764
2558.000	95.77
2557.000	95.775
2556.000	95.784
2555.000	95.803
2554.000	95.834
2553.000	95.866
2552.000	95.889
2551.000	95.899
2550.000	95.899
2549.000	95.894
2548.000	95.896
2547.000	95.911
2546.000	95.936
2545.000	95.96
2544.000	95.974
2543.000	95.981
2542.000	95.983
2541.000	95.984
2540.000	95.987
2539.000	95.994
2538.000	96.006
2537.000	96.016
2536.000	96.025
2535.000	96.032
2534.000	96.038
2533.000	96.042
2532.000	96.047
2531.000	96.054
2530.000	96.059
2529.000	96.061
2528.000	96.065
2527.000	96.076
2526.000	96.092
2525.000	96.105
2524.000	96.114
2523.000	96.123
2522.000	96.132
2521.000	96.137
2520.000	96.14
2519.000	96.147
2518.000	96.159
2517.000	96.171
2516.000	96.18
2515.000	96.19
2514.000	96.204
2513.000	96.217
2512.000	96.229
2511.000	96.241
2510.000	96.25
2509.000	96.256
2508.000	96.263
2507.000	96.277
2506.000	96.296
2505.000	96.309
2504.000	96.31
2503.000	96.308
2502.000	96.311
2501.000	96.32
2500.000	96.328
2499.000	96.334
2498.000	96.338
2497.000	96.345
2496.000	96.357
2495.000	96.372
2494.000	96.388
2493.000	96.4
2492.000	96.41
2491.000	96.42
2490.000	96.429
2489.000	96.436
2488.000	96.446
2487.000	96.46
2486.000	96.474
2485.000	96.483
2484.000	96.49
2483.000	96.5
2482.000	96.512
2481.000	96.519
2480.000	96.52
2479.000	96.516
2478.000	96.512
2477.000	96.508
2476.000	96.508
2475.000	96.515
2474.000	96.529
2473.000	96.546
2472.000	96.565
2471.000	96.589
2470.000	96.617
2469.000	96.64
2468.000	96.653
2467.000	96.66
2466.000	96.663
2465.000	96.661
2464.000	96.655
2463.000	96.652
2462.000	96.653
2461.000	96.656
2460.000	96.661
2459.000	96.667
2458.000	96.669
2457.000	96.669
2456.000	96.669
2455.000	96.674
2454.000	96.681
2453.000	96.689
2452.000	96.7
2451.000	96.719
2450.000	96.739
2449.000	96.751
2448.000	96.757
2447.000	96.767
2446.000	96.781
2445.000	96.791
2444.000	96.795
2443.000	96.798
2442.000	96.805
2441.000	96.816
2440.000	96.825
2439.000	96.835
2438.000	96.843
2437.000	96.849
2436.000	96.855
2435.000	96.866
2434.000	96.879
2433.000	96.889
2432.000	96.897
2431.000	96.907
2430.000	96.919
2429.000	96.93
2428.000	96.942
2427.000	96.957
2426.000	96.969
2425.000	96.972
2424.000	96.972
2423.000	96.98
2422.000	96.998
2421.000	97.015
2420.000	97.026
2419.000	97.035
2418.000	97.049
2417.000	97.067
2416.000	97.081
2415.000	97.09
2414.000	97.093
2413.000	97.09
2412.000	97.089
2411.000	97.096
2410.000	97.113
2409.000	97.131
2408.000	97.148
2407.000	97.167
2406.000	97.19
2405.000	97.21
2404.000	97.217
2403.000	97.208
2402.000	97.189
2401.000	97.17
2400.000	97.162
2399.000	97.168
2398.000	97.18
2397.000	97.194
2396.000	97.207
2395.000	97.222
2394.000	97.233
2393.000	97.234
2392.000	97.227
2391.000	97.221
2390.000	97.22
2389.000	97.223
2388.000	97.23
2387.000	97.24
2386.000	97.248
2385.000	97.246
2384.000	97.238
2383.000	97.236
2382.000	97.244
2381.000	97.254
2380.000	97.259
2379.000	97.259
2378.000	97.257
2377.000	97.255
2376.000	97.257
2375.000	97.265
2374.000	97.274
2373.000	97.267
2372.000	97.242
2371.000	97.212
2370.000	97.195
2369.000	97.196
2368.000	97.21
2367.000	97.228
2366.000	97.238
2365.000	97.235
2364.000	97.228
2363.000	97.218
2362.000	97.195
2361.000	97.159
2360.000	97.141
2359.000	97.161
2358.000	97.196
2357.000	97.212
2356.000	97.215
2355.000	97.232
2354.000	97.27
2353.000	97.305
2352.000	97.304
2351.000	97.256
2350.000	97.177
2349.000	97.095
2348.000	97.034
2347.000	97.004
2346.000	97.004
2345.000	97.018
2344.000	97.039
2343.000	97.068
2342.000	97.093
2341.000	97.097
2340.000	97.085
2339.000	97.081
2338.000	97.092
2337.000	97.103
2336.000	97.109
2335.000	97.116
2334.000	97.125
2333.000	97.125
2332.000	97.121
2331.000	97.131
2330.000	97.154
2329.000	97.156
2328.000	97.107
2327.000	97.011
2326.000	96.898
2325.000	96.806
2324.000	96.764
2323.000	96.78
2322.000	96.834
2321.000	96.894
2320.000	96.946
2319.000	96.984
2318.000	97.002
2317.000	96.996
2316.000	96.979
2315.000	96.968
2314.000	96.965
2313.000	96.965
2312.000	96.966
2311.000	96.97
2310.000	96.975
2309.000	96.972
2308.000	96.965
2307.000	96.963
2306.000	96.965
2305.000	96.96
2304.000	96.948
2303.000	96.942
2302.000	96.942
2301.000	96.94
2300.000	96.932
2299.000	96.925
2298.000	96.92
2297.000	96.907
2296.000	96.887
2295.000	96.866
2294.000	96.85
2293.000	96.831
2292.000	96.811
2291.000	96.795
2290.000	96.786
2289.000	96.777
2288.000	96.764
2287.000	96.747
2286.000	96.731
2285.000	96.718
2284.000	96.713
2283.000	96.721
2282.000	96.735
2281.000	96.744
2280.000	96.745
2279.000	96.748
2278.000	96.754
2277.000	96.76
2276.000	96.767
2275.000	96.781
2274.000	96.797
2273.000	96.799
2272.000	96.784
2271.000	96.77
2270.000	96.767
2269.000	96.772
2268.000	96.779
2267.000	96.787
2266.000	96.794
2265.000	96.797
2264.000	96.796
2263.000	96.796
2262.000	96.793
2261.000	96.779
2260.000	96.753
2259.000	96.727
2258.000	96.713
2257.000	96.715
2256.000	96.733
2255.000	96.763
2254.000	96.788
2253.000	96.797
2252.000	96.795
2251.000	96.794
2250.000	96.789
2249.000	96.774
2248.000	96.756
2247.000	96.747
2246.000	96.742
2245.000	96.725
2244.000	96.696
2243.000	96.67
2242.000	96.652
2241.000	96.639
2240.000	96.634
2239.000	96.642
2238.000	96.654
2237.000	96.65
2236.000	96.632
2235.000	96.616
2234.000	96.612
2233.000	96.607
2232.000	96.594
2231.000	96.579
2230.000	96.564
2229.000	96.546
2228.000	96.53
2227.000	96.527
2226.000	96.535
2225.000	96.539
2224.000	96.536
2223.000	96.534
2222.000	96.535
2221.000	96.539
2220.000	96.552
2219.000	96.579
2218.000	96.602
2217.000	96.599
2216.000	96.572
2215.000	96.542
2214.000	96.519
2213.000	96.503
2212.000	96.498
2211.000	96.512
2210.000	96.528
2209.000	96.524
2208.000	96.498
2207.000	96.467
2206.000	96.435
2205.000	96.399
2204.000	96.374
2203.000	96.378
2202.000	96.4
2201.000	96.408
2200.000	96.396
2199.000	96.386
2198.000	96.382
2197.000	96.363
2196.000	96.325
2195.000	96.284
2194.000	96.253
2193.000	96.226
2192.000	96.207
2191.000	96.202
2190.000	96.203
2189.000	96.187
2188.000	96.163
2187.000	96.152
2186.000	96.155
2185.000	96.153
2184.000	96.156
2183.000	96.194
2182.000	96.259
2181.000	96.301
2180.000	96.295
2179.000	96.265
2178.000	96.25
2177.000	96.269
2176.000	96.318
2175.000	96.37
2174.000	96.375
2173.000	96.297
2172.000	96.165
2171.000	96.044
2170.000	95.959
2169.000	95.891
2168.000	95.826
2167.000	95.779
2166.000	95.749
2165.000	95.702
2164.000	95.623
2163.000	95.553
2162.000	95.563
2161.000	95.718
2160.000	96.032
2159.000	96.434
2158.000	96.773
2157.000	96.933
2156.000	96.932
2155.000	96.865
2154.000	96.793
2153.000	96.724
2152.000	96.665
2151.000	96.635
2150.000	96.631
2149.000	96.63
2148.000	96.625
2147.000	96.623
2146.000	96.615
2145.000	96.592
2144.000	96.576
2143.000	96.594
2142.000	96.632
2141.000	96.645
2140.000	96.623
2139.000	96.596
2138.000	96.591
2137.000	96.607
2136.000	96.64
2135.000	96.689
2134.000	96.735
2133.000	96.749
2132.000	96.731
2131.000	96.699
2130.000	96.662
2129.000	96.62
2128.000	96.582
2127.000	96.565
2126.000	96.564
2125.000	96.558
2124.000	96.537
2123.000	96.51
2122.000	96.485
2121.000	96.457
2120.000	96.43
2119.000	96.416
2118.000	96.41
2117.000	96.395
2116.000	96.365
2115.000	96.326
2114.000	96.284
2113.000	96.237
2112.000	96.197
2111.000	96.18
2110.000	96.187
2109.000	96.201
2108.000	96.215
2107.000	96.237
2106.000	96.263
2105.000	96.281
2104.000	96.292
2103.000	96.306
2102.000	96.319
2101.000	96.319
2100.000	96.31
2099.000	96.313
2098.000	96.342
2097.000	96.394
2096.000	96.457
2095.000	96.516
2094.000	96.546
2093.000	96.534
2092.000	96.502
2091.000	96.48
2090.000	96.468
2089.000	96.444
2088.000	96.407
2087.000	96.383
2086.000	96.379
2085.000	96.372
2084.000	96.35
2083.000	96.32
2082.000	96.292
2081.000	96.271
2080.000	96.267
2079.000	96.287
2078.000	96.317
2077.000	96.326
2076.000	96.309
2075.000	96.292
2074.000	96.289
2073.000	96.295
2072.000	96.304
2071.000	96.317
2070.000	96.328
2069.000	96.325
2068.000	96.318
2067.000	96.325
2066.000	96.345
2065.000	96.361
2064.000	96.373
2063.000	96.39
2062.000	96.403
2061.000	96.394
2060.000	96.368
2059.000	96.349
2058.000	96.341
2057.000	96.33
2056.000	96.326
2055.000	96.34
2054.000	96.342
2053.000	96.29
2052.000	96.207
2051.000	96.165
2050.000	96.195
2049.000	96.253
2048.000	96.282
2047.000	96.278
2046.000	96.257
2045.000	96.227
2044.000	96.21
2043.000	96.237
2042.000	96.295
2041.000	96.323
2040.000	96.295
2039.000	96.247
2038.000	96.218
2037.000	96.209
2036.000	96.222
2035.000	96.274
2034.000	96.355
2033.000	96.422
2032.000	96.46
2031.000	96.504
2030.000	96.573
2029.000	96.635
2028.000	96.665
2027.000	96.674
2026.000	96.669
2025.000	96.636
2024.000	96.584
2023.000	96.55
2022.000	96.55
2021.000	96.567
2020.000	96.587
2019.000	96.617
2018.000	96.649
2017.000	96.665
2016.000	96.672
2015.000	96.697
2014.000	96.73
2013.000	96.738
2012.000	96.718
2011.000	96.702
2010.000	96.707
2009.000	96.727
2008.000	96.772
2007.000	96.861
2006.000	96.968
2005.000	97.032
2004.000	97.032
[truncated: 1,353 more rows]
